# Supplementary material for: Functional networks inference from rule-based machine learning models
Source: BioData Min. 2016 Sep 5;9:28. doi: 10.1186/s13040-016-0106-4 (PMC5011349; doi:10.1186/s13040-016-0106-4)
Supplement: Supplementary file 4 — Enriched terms. Complete list of enriched terms for each dataset and network. (XZ 3041 kb) [file 13040_2016_106_MOESM4_ESM.xz › enriched_terms/pearson/dlbcl/SE_C4_p.txt]

0.00000 Inflammation mediated by chemokine and cytokine signaling pathway (P00031)
0.00000 Integrin signalling pathway (P00034)
0.00000 CCKR signaling map (P06959)
0.00000 Ubiquitin proteasome pathway (P00060)
0.00000 Parkinson disease (P00049)
0.00001 Cell cycle (P00013)
0.00005 Gonadotropin releasing hormone receptor pathway (P06664)
0.00015 FGF signaling pathway (P00021)
0.00015 B cell activation (P00010)
0.00027 Huntington disease (P00029)
0.00126 Cytoskeletal regulation by Rho GTPase (P00016)
0.00127 DNA replication (P00017)
0.00776 Heterotrimeric G-protein signaling pathway-Gi alpha and Gs alpha mediated pathway (P00026)
0.00949 T cell activation (P00053)
0.02090 EGF receptor signaling pathway (P00018)
0.03380 TCA cycle (P00051)
0.03440 Glycolysis (P00024)
0.04330 Heterotrimeric G-protein signaling pathway-Gq alpha and Go alpha mediated pathway (P00027)
