# Supplementary material for: Functional networks inference from rule-based machine learning models
Source: BioData Min. 2016 Sep 5;9:28. doi: 10.1186/s13040-016-0106-4 (PMC5011349; doi:10.1186/s13040-016-0106-4)
Supplement: Supplementary file 4 — Enriched terms. Complete list of enriched terms for each dataset and network. (XZ 3041 kb) [file 13040_2016_106_MOESM4_ESM.xz › enriched_terms/pearson/dlbcl/SN_GO.txt]

GO:0007599
GO:0022627
GO:0022625
GO:0051049
GO:0007596
GO:0008066
GO:0001503
GO:0044281
GO:0022626
GO:0098772
GO:0051716
GO:0043207
GO:0005832
GO:0006281
GO:0060548
GO:0030054
GO:0045859
GO:0001067
GO:0031975
GO:0048471
GO:0046483
GO:0042325
GO:0044212
GO:0042327
GO:0042326
GO:0009607
GO:0009605
GO:0019538
GO:0010638
GO:0016817
GO:0009165
GO:0044428
GO:0044429
GO:0044424
GO:0044425
GO:0044427
GO:0044420
GO:0044421
GO:0044422
GO:0009897
GO:0009894
GO:0009892
GO:0009893
GO:0009890
GO:0009891
GO:0019866
GO:0051254
GO:0005488
GO:0035556
GO:0051223
GO:0050789
GO:0003205
GO:0016604
GO:0051345
GO:0006886
GO:0005654
GO:0002687
GO:0002684
GO:0002682
GO:1901360
GO:0018130
GO:0016787
GO:0070201
GO:0098602
GO:1903649
GO:0098609
GO:0070161
GO:0031252
GO:0043412
GO:0042060
GO:0016070
GO:0016071
GO:0071345
GO:0016772
GO:0005773
GO:0010557
GO:0010556
GO:0044767
GO:1901293
GO:0048869
GO:0000978
GO:0006753
GO:0010558
GO:0008022
GO:0001775
GO:0051129
GO:0051128
GO:1903827
GO:0031490
GO:0042176
GO:0021762
GO:0042645
GO:0005874
GO:0042641
GO:0043565
GO:0043566
GO:0008284
GO:0008285
GO:0008287
GO:0050879
GO:0055008
GO:0071013
GO:0006974
GO:0005912
GO:0044464
GO:0003674
GO:0060341
GO:1903293
GO:0042592
GO:0071944
GO:0022402
GO:0007275
GO:0001725
GO:0001726
GO:0070062
GO:2000112
GO:2000113
GO:0043065
GO:0043067
GO:0043066
GO:0043062
GO:0043069
GO:0043068
GO:0019219
GO:0006461
GO:0006464
GO:0010959
GO:0000375
GO:0000377
GO:0044763
GO:0030100
GO:0005615
GO:0040011
GO:0019901
GO:0051270
GO:0051276
GO:0040017
GO:0030532
GO:0048857
GO:0048856
GO:0005764
GO:0070013
GO:0006796
GO:0006793
GO:0005685
GO:0048523
GO:0048522
GO:0008104
GO:0003012
GO:0003013
GO:0003015
GO:0007166
GO:0009295
GO:0044710
GO:0044711
GO:0070271
GO:0070663
GO:0016740
GO:0003009
GO:0044093
GO:0044092
GO:0098644
GO:0033036
GO:0098643
GO:0036379
GO:1902494
GO:0006936
GO:0051050
GO:0098588
GO:0098589
GO:0016818
GO:0000790
GO:2001141
GO:0051707
GO:0010033
GO:0051704
GO:0043234
GO:0006941
GO:0043230
GO:1901566
GO:0043232
GO:0043233
GO:0005829
GO:0001012
GO:0006298
GO:0001159
GO:0001158
GO:0010629
GO:0006807
GO:0005924
GO:0005925
GO:0034708
GO:0034709
GO:0044267
GO:0044260
GO:0072562
GO:0044430
GO:0044699
GO:0006366
GO:0016491
GO:0009887
GO:0050793
GO:0050792
GO:0050790
GO:0009889
GO:0050794
GO:0051239
GO:0051234
GO:0090407
GO:0005581
GO:0051336
GO:0051174
GO:0050896
GO:0051338
GO:0002694
GO:2000145
GO:2000147
GO:0051170
GO:0046983
GO:0046982
GO:0010562
GO:0010563
GO:0032103
GO:0033043
GO:0051173
GO:0019899
GO:0070887
GO:0004857
GO:0007049
GO:0032880
GO:0051248
GO:0051249
GO:0031090
GO:0005583
GO:0051240
GO:0051241
GO:0051246
GO:0051247
GO:0002020
GO:0031399
GO:0032403
GO:0044822
GO:0008135
GO:0044391
GO:0040012
GO:0005865
GO:0005861
GO:0031625
GO:1902680
GO:0043228
GO:0005515
GO:0033365
GO:0048731
GO:0005102
GO:0016337
GO:0016887
GO:0055010
GO:0050865
GO:0034622
GO:0072521
GO:0001649
GO:0043227
GO:0008134
GO:0045935
GO:0045934
GO:0030029
GO:0045936
GO:0052548
GO:0061135
GO:0061134
GO:0017111
GO:0042221
GO:0043623
GO:0006996
GO:0009628
GO:0003700
GO:0044237
GO:0005681
GO:0006259
GO:0045806
GO:0006396
GO:0006397
GO:0032432
GO:0019220
GO:0019222
GO:0032386
GO:0048584
GO:0048583
GO:0031974
GO:0032844
GO:0072359
GO:0072358
GO:1901362
GO:1901363
GO:0071840
GO:0030055
GO:0003779
GO:0005938
GO:0009966
GO:0009967
GO:0048513
GO:0048518
GO:0048519
GO:0046872
GO:0042127
GO:0045184
GO:0019900
GO:0019904
GO:0055114
GO:0003008
GO:0044700
GO:1901564
GO:0044707
GO:0000398
GO:0002376
GO:0033554
GO:0065010
GO:0007165
GO:0022607
GO:0006928
GO:0000781
GO:0043229
GO:0051674
GO:0000785
GO:0000784
GO:0003676
GO:0003677
GO:0005622
GO:0042981
GO:0043226
GO:0097659
GO:0005856
GO:0048738
GO:0042623
GO:0043549
GO:0016477
GO:0048644
GO:0034097
GO:0016301
GO:0006952
GO:0043903
GO:0043900
GO:0050817
GO:0012505
GO:0006955
GO:0034654
GO:1902533
GO:1902531
GO:0031982
GO:0023023
GO:0023026
GO:0044271
GO:0007420
GO:0008092
GO:0097159
GO:0080134
GO:0031401
GO:0006950
GO:0044446
GO:0006355
GO:0044444
GO:0006357
GO:0006351
GO:0044449
GO:0016020
GO:0000323
GO:0032774
GO:0030155
GO:0030154
GO:0031012
GO:0030016
GO:0030017
GO:0060047
GO:0003229
GO:0005737
GO:0006139
GO:0050881
GO:0005730
GO:0005634
GO:0005635
GO:0015277
GO:0005739
GO:0043167
GO:0043933
GO:0032270
GO:0042802
GO:0042803
GO:0032502
GO:0032501
GO:0009986
GO:0009987
GO:0006725
GO:1903506
GO:1903507
GO:0035326
GO:0004866
GO:0032879
GO:0050776
GO:0051253
GO:0051252
GO:0050670
GO:0050778
GO:0031400
GO:0035770
GO:0080135
GO:0044389
GO:0015629
GO:0098552
GO:0045937
GO:0051051
GO:0071704
GO:0071310
GO:0044445
GO:0000976
GO:0000977
GO:0030335
GO:0030334
GO:0030234
GO:0034613
GO:1902679
GO:0009058
GO:0009059
GO:0009117
GO:0051171
GO:0051172
GO:0051649
GO:0009056
GO:0051179
GO:1902578
GO:0051641
GO:0051726
GO:0045121
GO:0071495
GO:0030901
GO:1902580
GO:0044238
GO:0080090
GO:0001077
GO:0001071
GO:0005198
GO:0010605
GO:0010604
GO:0031981
GO:0070727
GO:0009615
GO:0003713
GO:0003712
GO:0031988
GO:0000975
GO:0005794
GO:0044877
GO:0060255
GO:0031965
GO:0031967
GO:0030162
GO:1990234
GO:0000502
GO:0030168
GO:0043231
GO:0048870
GO:0097367
GO:0006163
GO:0030198
GO:0019438
GO:0060415
GO:0036464
GO:0032944
GO:0000228
GO:1901576
GO:0000387
GO:1903362
GO:0052547
GO:0016043
GO:0065003
GO:0050839
GO:0065007
GO:0000989
GO:0000988
GO:0000987
GO:0065009
GO:0065008
GO:0000982
GO:0000981
GO:0000980
GO:0051130
GO:0043168
GO:0043169
GO:0008015
GO:0005230
GO:0048468
GO:0036211
GO:0008150
GO:0008152
GO:0098687
GO:0005840
GO:0016462
GO:0016469
GO:0015934
GO:0015935
GO:0023056
GO:0044249
GO:0034641
GO:0023052
GO:0034645
GO:0023051
GO:0009123
GO:0010647
GO:0010646
GO:0043086
GO:0043085
GO:0007417
GO:1903561
GO:1903900
GO:0044454
GO:0022618
GO:0044451
GO:0022613
GO:0022610
GO:0044459
GO:0007507
GO:0017038
GO:0045892
GO:0045893
GO:0030414
GO:0055086
GO:0032269
GO:0032268
GO:0005578
GO:0005623
GO:0043170
GO:0097525
GO:0010628
GO:0045944
GO:0003723
GO:0003682
GO:0003684
GO:0003729
GO:1903508
GO:0031329
GO:0031328
GO:0031327
GO:0031326
GO:0031325
GO:0031324
GO:0031323
GO:0090304
GO:0010942
GO:0010941
GO:0004970
GO:0071826
GO:0071822
GO:0098796
GO:0098805
GO:0030529
GO:0010467
GO:0005576
GO:0005759
GO:0005694
GO:0010468
GO:0015630
GO:0034109
GO:0043292
GO:0007159
GO:0005886
GO:0007155
GO:0007154
GO:0060627
GO:0044248
GO:0007015
GO:0032991
GO:0046914
GO:0007399
GO:0003824
GO:0070527
GO:0005575
GO:0044087
GO:0044085
GO:0002252
GO:0015031
GO:0001932
GO:0001934
