# Supplementary material for: Functional networks inference from rule-based machine learning models
Source: BioData Min. 2016 Sep 5;9:28. doi: 10.1186/s13040-016-0106-4 (PMC5011349; doi:10.1186/s13040-016-0106-4)
Supplement: Supplementary file 4 — Enriched terms. Complete list of enriched terms for each dataset and network. (XZ 3041 kb) [file 13040_2016_106_MOESM4_ESM.xz › enriched_terms/pearson/dlbcl/SE_C2_p.txt]

0.00000 Inflammation mediated by chemokine and cytokine signaling pathway (P00031)
0.00000 Integrin signalling pathway (P00034)
0.00000 Ubiquitin proteasome pathway (P00060)
0.00000 CCKR signaling map (P06959)
0.00000 Parkinson disease (P00049)
0.00009 Cytoskeletal regulation by Rho GTPase (P00016)
0.00042 Cell cycle (P00013)
0.00107 Heterotrimeric G-protein signaling pathway-Gi alpha and Gs alpha mediated pathway (P00026)
0.00256 Huntington disease (P00029)
0.00497 FGF signaling pathway (P00021)
0.00934 TCA cycle (P00051)
0.02390 DNA replication (P00017)
0.03410 Glycolysis (P00024)
