# Supplementary material for: Functional networks inference from rule-based machine learning models
Source: BioData Min. 2016 Sep 5;9:28. doi: 10.1186/s13040-016-0106-4 (PMC5011349; doi:10.1186/s13040-016-0106-4)
Supplement: Supplementary file 4 — Enriched terms. Complete list of enriched terms for each dataset and network. (XZ 3041 kb) [file 13040_2016_106_MOESM4_ESM.xz › enriched_terms/pearson/dlbcl/SN_C2_p.txt]

0.00000 Inflammation mediated by chemokine and cytokine signaling pathway (P00031)
0.00000 Integrin signalling pathway (P00034)
0.00000 Ubiquitin proteasome pathway (P00060)
0.00000 CCKR signaling map (P06959)
0.00000 Parkinson disease (P00049)
0.00001 Cell cycle (P00013)
0.00024 Huntington disease (P00029)
0.00056 Cytoskeletal regulation by Rho GTPase (P00016)
0.00077 DNA replication (P00017)
0.00144 FGF signaling pathway (P00021)
0.00329 Heterotrimeric G-protein signaling pathway-Gi alpha and Gs alpha mediated pathway (P00026)
0.00562 Gonadotropin releasing hormone receptor pathway (P06664)
0.01320 B cell activation (P00010)
0.02370 Glycolysis (P00024)
0.02570 TCA cycle (P00051)
0.04270 ATP synthesis (P02721)
