# Supplementary material for: Functional networks inference from rule-based machine learning models
Source: BioData Min. 2016 Sep 5;9:28. doi: 10.1186/s13040-016-0106-4 (PMC5011349; doi:10.1186/s13040-016-0106-4)
Supplement: Supplementary file 4 — Enriched terms. Complete list of enriched terms for each dataset and network. (XZ 3041 kb) [file 13040_2016_106_MOESM4_ESM.xz › enriched_terms/pearson/dlbcl/SE_C1_mf.txt]

0.00000 molecular_function (GO:0003674)
0.00000 binding (GO:0005488)
0.00001 protein binding (GO:0005515)
0.00136 glutamate receptor activity (GO:0008066)
0.00359 extracellular ligand-gated ion channel activity (GO:0005230)
0.00413 ionotropic glutamate receptor activity (GO:0004970)
0.00445 cytoskeletal protein binding (GO:0008092)
0.00600 platelet-derived growth factor binding (GO:0048407)
0.01190 kainate selective glutamate receptor activity (GO:0015277)
0.01570 actin binding (GO:0003779)
