# Supplementary material for: Functional networks inference from rule-based machine learning models
Source: BioData Min. 2016 Sep 5;9:28. doi: 10.1186/s13040-016-0106-4 (PMC5011349; doi:10.1186/s13040-016-0106-4)
Supplement: Supplementary file 4 — Enriched terms. Complete list of enriched terms for each dataset and network. (XZ 3041 kb) [file 13040_2016_106_MOESM4_ESM.xz › enriched_terms/pearson/dlbcl/SN_C4_cc.txt]

0.00000 cellular_component (GO:0005575)
0.00000 organelle (GO:0043226)
0.00000 membrane-bounded organelle (GO:0043227)
0.00000 cell (GO:0005623)
0.00000 cell part (GO:0044464)
0.00000 intracellular (GO:0005622)
0.00000 intracellular part (GO:0044424)
0.00000 extracellular exosome (GO:0070062)
0.00000 extracellular membrane-bounded organelle (GO:0065010)
0.00000 extracellular organelle (GO:0043230)
0.00000 extracellular vesicle (GO:1903561)
0.00000 membrane-bounded vesicle (GO:0031988)
0.00000 vesicle (GO:0031982)
0.00000 extracellular region part (GO:0044421)
0.00000 extracellular region (GO:0005576)
0.00000 intracellular organelle (GO:0043229)
0.00000 intracellular membrane-bounded organelle (GO:0043231)
0.00000 cytoplasm (GO:0005737)
0.00000 nucleus (GO:0005634)
0.00000 macromolecular complex (GO:0032991)
0.00000 membrane (GO:0016020)
0.00000 organelle part (GO:0044422)
0.00000 intracellular organelle part (GO:0044446)
0.00000 cytoplasmic part (GO:0044444)
0.00000 protein complex (GO:0043234)
0.00000 nuclear part (GO:0044428)
0.00000 membrane-enclosed lumen (GO:0031974)
0.00000 intracellular organelle lumen (GO:0070013)
0.00000 organelle lumen (GO:0043233)
0.00000 intracellular non-membrane-bounded organelle (GO:0043232)
0.00000 non-membrane-bounded organelle (GO:0043228)
0.00000 nuclear lumen (GO:0031981)
0.00000 ribonucleoprotein complex (GO:0030529)
0.00000 nucleoplasm (GO:0005654)
0.00000 focal adhesion (GO:0005925)
0.00000 cell-substrate adherens junction (GO:0005924)
0.00000 anchoring junction (GO:0070161)
0.00000 cell-substrate junction (GO:0030055)
0.00000 cytosol (GO:0005829)
0.00000 adherens junction (GO:0005912)
0.00000 extracellular space (GO:0005615)
0.00000 cell junction (GO:0030054)
0.00000 mitochondrion (GO:0005739)
0.00000 proteasome complex (GO:0000502)
0.00000 cell periphery (GO:0071944)
0.00000 extracellular matrix (GO:0031012)
0.00000 ribosome (GO:0005840)
0.00000 plasma membrane (GO:0005886)
0.00000 cytosolic part (GO:0044445)
0.00000 chromosome (GO:0005694)
0.00000 cytosolic ribosome (GO:0022626)
0.00000 ribosomal subunit (GO:0044391)
0.00000 nucleolus (GO:0005730)
0.00000 chromosomal part (GO:0044427)
0.00000 cytoskeleton (GO:0005856)
0.00000 cytoskeletal part (GO:0044430)
0.00000 endomembrane system (GO:0012505)
0.00000 nuclear chromosome (GO:0000228)
0.00000 membrane part (GO:0044425)
0.00000 large ribosomal subunit (GO:0015934)
0.00000 microtubule (GO:0005874)
0.00000 cytosolic large ribosomal subunit (GO:0022625)
0.00000 whole membrane (GO:0098805)
0.00000 organelle membrane (GO:0031090)
0.00000 spliceosomal complex (GO:0005681)
0.00000 actin cytoskeleton (GO:0015629)
0.00000 nuclear chromosome part (GO:0044454)
0.00000 catalytic step 2 spliceosome (GO:0071013)
0.00000 organelle envelope (GO:0031967)
0.00001 envelope (GO:0031975)
0.00001 catalytic complex (GO:1902494)
0.00001 mitochondrial matrix (GO:0005759)
0.00001 blood microparticle (GO:0072562)
0.00008 mitochondrial part (GO:0044429)
0.00008 U1 snRNP (GO:0005685)
0.00009 plasma membrane part (GO:0044459)
0.00018 chaperonin-containing T-complex (GO:0005832)
0.00023 membrane raft (GO:0045121)
0.00025 cell surface (GO:0009986)
0.00027 chromosomal region (GO:0098687)
0.00033 chromatin (GO:0000785)
0.00033 myofibril (GO:0030016)
0.00034 sarcomere (GO:0030017)
0.00049 ribonucleoprotein granule (GO:0035770)
0.00053 cytoplasmic ribonucleoprotein granule (GO:0036464)
0.00056 nucleoplasm part (GO:0044451)
0.00069 perinuclear region of cytoplasm (GO:0048471)
0.00072 contractile fiber (GO:0043292)
0.00085 extracellular matrix component (GO:0044420)
0.00094 methylosome (GO:0034709)
0.00103 nuclear envelope (GO:0005635)
0.00153 membrane region (GO:0098589)
0.00212 collagen trimer (GO:0005581)
0.00240 mitochondrial nucleoid (GO:0042645)
0.00240 nucleoid (GO:0009295)
0.00249 proteinaceous extracellular matrix (GO:0005578)
0.00252 contractile fiber part (GO:0044449)
0.00274 nuclear body (GO:0016604)
0.00297 spliceosomal snRNP complex (GO:0097525)
0.00353 complex of collagen trimers (GO:0098644)
0.00384 cytosolic small ribosomal subunit (GO:0022627)
0.00485 external side of plasma membrane (GO:0009897)
0.00520 fibrillar collagen trimer (GO:0005583)
0.00520 striated muscle thin filament (GO:0005865)
0.00520 banded collagen fibril (GO:0098643)
0.00858 methyltransferase complex (GO:0034708)
0.00862 nuclear membrane (GO:0031965)
0.00898 microtubule cytoskeleton (GO:0015630)
0.00932 transferase complex (GO:1990234)
0.00947 nuclear chromosome, telomeric region (GO:0000784)
0.01020 myofilament (GO:0036379)
0.01130 small ribosomal subunit (GO:0015935)
0.01410 small nuclear ribonucleoprotein complex (GO:0030532)
0.01490 lytic vacuole (GO:0000323)
0.01490 lysosome (GO:0005764)
0.01640 nuclear chromatin (GO:0000790)
0.02520 chromosome, telomeric region (GO:0000781)
0.03390 organelle inner membrane (GO:0019866)
0.03630 cell cortex (GO:0005938)
0.03750 protein serine/threonine phosphatase complex (GO:0008287)
0.03750 phosphatase complex (GO:1903293)
0.03920 side of membrane (GO:0098552)
