# Supplementary material for: Functional networks inference from rule-based machine learning models
Source: BioData Min. 2016 Sep 5;9:28. doi: 10.1186/s13040-016-0106-4 (PMC5011349; doi:10.1186/s13040-016-0106-4)
Supplement: Supplementary file 4 — Enriched terms. Complete list of enriched terms for each dataset and network. (XZ 3041 kb) [file 13040_2016_106_MOESM4_ESM.xz › enriched_terms/pearson/dlbcl/SE_C3_mf.txt]

0.00000 molecular_function (GO:0003674)
0.00000 binding (GO:0005488)
0.00000 protein binding (GO:0005515)
0.00000 nucleic acid binding (GO:0003676)
0.00000 heterocyclic compound binding (GO:1901363)
0.00000 organic cyclic compound binding (GO:0097159)
0.00000 RNA binding (GO:0003723)
0.00000 poly(A) RNA binding (GO:0044822)
0.00000 enzyme binding (GO:0019899)
0.00000 macromolecular complex binding (GO:0044877)
0.00000 catalytic activity (GO:0003824)
0.00000 identical protein binding (GO:0042802)
0.00000 protein complex binding (GO:0032403)
0.00000 DNA binding (GO:0003677)
0.00000 kinase binding (GO:0019900)
0.00000 protein kinase binding (GO:0019901)
0.00000 protein dimerization activity (GO:0046983)
0.00000 nucleoside-triphosphatase activity (GO:0017111)
0.00000 ubiquitin protein ligase binding (GO:0031625)
0.00000 ATPase activity (GO:0016887)
0.00000 hydrolase activity, acting on acid anhydrides, in phosphorus-containing anhydrides (GO:0016818)
0.00000 hydrolase activity, acting on acid anhydrides (GO:0016817)
0.00000 pyrophosphatase activity (GO:0016462)
0.00000 ubiquitin-like protein ligase binding (GO:0044389)
0.00000 hydrolase activity (GO:0016787)
0.00003 regulatory region nucleic acid binding (GO:0001067)
0.00003 regulatory region DNA binding (GO:0000975)
0.00003 transcription regulatory region DNA binding (GO:0044212)
0.00003 structure-specific DNA binding (GO:0043566)
0.00004 receptor binding (GO:0005102)
0.00008 chromatin binding (GO:0003682)
0.00017 enhancer binding (GO:0035326)
0.00019 enhancer sequence-specific DNA binding (GO:0001158)
0.00020 ion binding (GO:0043167)
0.00032 sequence-specific DNA binding (GO:0043565)
0.00044 transcription coactivator activity (GO:0003713)
0.00081 ATPase activity, coupled (GO:0042623)
0.00108 protein homodimerization activity (GO:0042803)
0.00117 cation binding (GO:0043169)
0.00206 transcription regulatory region sequence-specific DNA binding (GO:0000976)
0.00221 cytoskeletal protein binding (GO:0008092)
0.00223 RNA polymerase II core promoter proximal region sequence-specific DNA binding (GO:0000978)
0.00245 transcription cofactor activity (GO:0003712)
0.00260 RNA polymerase II regulatory region DNA binding (GO:0001012)
0.00260 RNA polymerase II regulatory region sequence-specific DNA binding (GO:0000977)
0.00305 transcription factor activity, transcription factor binding (GO:0000989)
0.00437 transcription factor activity, protein binding (GO:0000988)
0.00439 core promoter proximal region sequence-specific DNA binding (GO:0000987)
0.00439 core promoter proximal region DNA binding (GO:0001159)
0.00605 transcription factor binding (GO:0008134)
0.00653 RNA polymerase II distal enhancer sequence-specific DNA binding (GO:0000980)
0.00918 metal ion binding (GO:0046872)
0.01160 actin binding (GO:0003779)
0.01360 nucleosomal DNA binding (GO:0031492)
0.01360 protease binding (GO:0002020)
0.02210 enzyme regulator activity (GO:0030234)
0.02240 chromatin DNA binding (GO:0031490)
0.02510 MHC protein complex binding (GO:0023023)
0.02670 peptidase regulator activity (GO:0061134)
0.04200 protein domain specific binding (GO:0019904)
