# Supplementary material for: Functional networks inference from rule-based machine learning models
Source: BioData Min. 2016 Sep 5;9:28. doi: 10.1186/s13040-016-0106-4 (PMC5011349; doi:10.1186/s13040-016-0106-4)
Supplement: Supplementary file 4 — Enriched terms. Complete list of enriched terms for each dataset and network. (XZ 3041 kb) [file 13040_2016_106_MOESM4_ESM.xz › enriched_terms/pearson/dlbcl/SE_C1_bp.txt]

0.00000 multicellular organismal process (GO:0032501)
0.00000 muscle contraction (GO:0006936)
0.00000 single-multicellular organism process (GO:0044707)
0.00000 muscle system process (GO:0003012)
0.00000 biological_process (GO:0008150)
0.00000 system process (GO:0003008)
0.00000 striated muscle contraction (GO:0006941)
0.00032 biological regulation (GO:0065007)
0.00061 circulatory system development (GO:0072359)
0.00061 cardiovascular system development (GO:0072358)
0.00095 single-organism process (GO:0044699)
0.00111 skeletal muscle contraction (GO:0003009)
0.00213 musculoskeletal movement (GO:0050881)
0.00213 multicellular organismal movement (GO:0050879)
0.00227 single-organism developmental process (GO:0044767)
0.00260 developmental process (GO:0032502)
0.00318 regulation of biological process (GO:0050789)
0.00379 cardiac muscle tissue morphogenesis (GO:0055008)
0.00493 muscle tissue morphogenesis (GO:0060415)
0.00493 muscle organ morphogenesis (GO:0048644)
0.00551 multicellular organismal development (GO:0007275)
0.01100 heart development (GO:0007507)
0.01450 system development (GO:0048731)
0.01570 response to external stimulus (GO:0009605)
0.01820 muscle structure development (GO:0061061)
0.02490 anatomical structure development (GO:0048856)
0.02690 heart process (GO:0003015)
0.02690 heart contraction (GO:0060047)
0.03410 circulatory system process (GO:0003013)
0.03410 blood circulation (GO:0008015)
0.03970 organ morphogenesis (GO:0009887)
0.04300 ventricular cardiac muscle tissue morphogenesis (GO:0055010)
0.04440 cardiac muscle tissue development (GO:0048738)
0.04440 cardiac chamber development (GO:0003205)
