# Supplementary material for: Functional networks inference from rule-based machine learning models
Source: BioData Min. 2016 Sep 5;9:28. doi: 10.1186/s13040-016-0106-4 (PMC5011349; doi:10.1186/s13040-016-0106-4)
Supplement: Supplementary file 4 — Enriched terms. Complete list of enriched terms for each dataset and network. (XZ 3041 kb) [file 13040_2016_106_MOESM4_ESM.xz › enriched_terms/pearson/dlbcl/SE_C4_bp.txt]

0.00000 biological_process (GO:0008150)
0.00000 cellular process (GO:0009987)
0.00000 biological regulation (GO:0065007)
0.00000 regulation of biological process (GO:0050789)
0.00000 regulation of cellular process (GO:0050794)
0.00000 response to stimulus (GO:0050896)
0.00000 regulation of metabolic process (GO:0019222)
0.00000 regulation of cellular metabolic process (GO:0031323)
0.00000 single-organism process (GO:0044699)
0.00000 positive regulation of biological process (GO:0048518)
0.00000 positive regulation of cellular process (GO:0048522)
0.00000 regulation of primary metabolic process (GO:0080090)
0.00000 metabolic process (GO:0008152)
0.00000 organic substance metabolic process (GO:0071704)
0.00000 single-organism cellular process (GO:0044763)
0.00000 regulation of macromolecule metabolic process (GO:0060255)
0.00000 cellular metabolic process (GO:0044237)
0.00000 primary metabolic process (GO:0044238)
0.00000 negative regulation of biological process (GO:0048519)
0.00000 negative regulation of cellular process (GO:0048523)
0.00000 positive regulation of metabolic process (GO:0009893)
0.00000 positive regulation of cellular metabolic process (GO:0031325)
0.00000 macromolecule metabolic process (GO:0043170)
0.00000 cellular response to stimulus (GO:0051716)
0.00000 cellular macromolecule metabolic process (GO:0044260)
0.00000 response to stress (GO:0006950)
0.00000 cellular nitrogen compound metabolic process (GO:0034641)
0.00000 positive regulation of macromolecule metabolic process (GO:0010604)
0.00000 heterocycle metabolic process (GO:0046483)
0.00000 organic cyclic compound metabolic process (GO:1901360)
0.00000 nitrogen compound metabolic process (GO:0006807)
0.00000 regulation of nitrogen compound metabolic process (GO:0051171)
0.00000 cellular aromatic compound metabolic process (GO:0006725)
0.00000 nucleobase-containing compound metabolic process (GO:0006139)
0.00000 regulation of gene expression (GO:0010468)
0.00000 response to chemical (GO:0042221)
0.00000 regulation of biosynthetic process (GO:0009889)
0.00000 single-multicellular organism process (GO:0044707)
0.00000 regulation of protein metabolic process (GO:0051246)
0.00000 multicellular organismal process (GO:0032501)
0.00000 negative regulation of metabolic process (GO:0009892)
0.00000 negative regulation of cellular metabolic process (GO:0031324)
0.00000 regulation of nucleobase-containing compound metabolic process (GO:0019219)
0.00000 regulation of cellular protein metabolic process (GO:0032268)
0.00000 regulation of cellular biosynthetic process (GO:0031326)
0.00000 regulation of localization (GO:0032879)
0.00000 cellular component organization or biogenesis (GO:0071840)
0.00000 negative regulation of macromolecule metabolic process (GO:0010605)
0.00000 regulation of molecular function (GO:0065009)
0.00000 regulation of macromolecule biosynthetic process (GO:0010556)
0.00000 nucleic acid metabolic process (GO:0090304)
0.00000 cellular component organization (GO:0016043)
0.00000 single-organism developmental process (GO:0044767)
0.00000 regulation of RNA metabolic process (GO:0051252)
0.00000 developmental process (GO:0032502)
0.00000 biosynthetic process (GO:0009058)
0.00000 regulation of biological quality (GO:0065008)
0.00000 organic substance biosynthetic process (GO:1901576)
0.00000 regulation of response to stimulus (GO:0048583)
0.00000 positive regulation of gene expression (GO:0010628)
0.00000 macromolecular complex subunit organization (GO:0043933)
0.00000 regulation of cell death (GO:0010941)
0.00000 regulation of catalytic activity (GO:0050790)
0.00000 cellular biosynthetic process (GO:0044249)
0.00000 positive regulation of nitrogen compound metabolic process (GO:0051173)
0.00000 single-organism metabolic process (GO:0044710)
0.00000 positive regulation of biosynthetic process (GO:0009891)
0.00000 cellular nitrogen compound biosynthetic process (GO:0044271)
0.00000 regulation of RNA biosynthetic process (GO:2001141)
0.00000 positive regulation of response to stimulus (GO:0048584)
0.00000 regulation of apoptotic process (GO:0042981)
0.00000 regulation of cellular macromolecule biosynthetic process (GO:2000112)
0.00000 regulation of nucleic acid-templated transcription (GO:1903506)
0.00000 positive regulation of cellular biosynthetic process (GO:0031328)
0.00000 regulation of programmed cell death (GO:0043067)
0.00000 cellular response to chemical stimulus (GO:0070887)
0.00000 immune system process (GO:0002376)
0.00000 positive regulation of nucleobase-containing compound metabolic process (GO:0045935)
0.00000 regulation of phosphate metabolic process (GO:0019220)
0.00000 cellular component biogenesis (GO:0044085)
0.00000 regulation of phosphorus metabolic process (GO:0051174)
0.00000 protein metabolic process (GO:0019538)
0.00000 regulation of cellular component organization (GO:0051128)
0.00000 regulation of transcription, DNA-templated (GO:0006355)
0.00000 regulation of immune system process (GO:0002682)
0.00000 regulation of transport (GO:0051049)
0.00000 gene expression (GO:0010467)
0.00000 response to organic substance (GO:0010033)
0.00000 protein complex subunit organization (GO:0071822)
0.00000 heterocycle biosynthetic process (GO:0018130)
0.00000 organic cyclic compound biosynthetic process (GO:1901362)
0.00000 biological adhesion (GO:0022610)
0.00000 cell adhesion (GO:0007155)
0.00000 positive regulation of protein metabolic process (GO:0051247)
0.00000 cellular protein metabolic process (GO:0044267)
0.00000 positive regulation of macromolecule biosynthetic process (GO:0010557)
0.00000 cell differentiation (GO:0030154)
0.00000 positive regulation of RNA metabolic process (GO:0051254)
0.00000 macromolecular complex assembly (GO:0065003)
0.00000 positive regulation of molecular function (GO:0044093)
0.00000 nucleobase-containing compound biosynthetic process (GO:0034654)
0.00000 positive regulation of nucleic acid-templated transcription (GO:1903508)
0.00000 positive regulation of transcription, DNA-templated (GO:0045893)
0.00000 single organism cell adhesion (GO:0098602)
0.00000 aromatic compound biosynthetic process (GO:0019438)
0.00000 positive regulation of RNA biosynthetic process (GO:1902680)
0.00000 positive regulation of cellular protein metabolic process (GO:0032270)
0.00000 single organismal cell-cell adhesion (GO:0016337)
0.00000 cellular component assembly (GO:0022607)
0.00000 regulation of cell proliferation (GO:0042127)
0.00000 regulation of cell communication (GO:0010646)
0.00000 regulation of signaling (GO:0023051)
0.00000 positive regulation of signaling (GO:0023056)
0.00000 negative regulation of cell death (GO:0060548)
0.00000 cell-cell adhesion (GO:0098609)
0.00000 response to external stimulus (GO:0009605)
0.00000 regulation of protein modification process (GO:0031399)
0.00000 positive regulation of immune system process (GO:0002684)
0.00000 multicellular organismal development (GO:0007275)
0.00000 cellular response to stress (GO:0033554)
0.00000 RNA metabolic process (GO:0016070)
0.00000 cellular response to organic substance (GO:0071310)
0.00000 regulation of cellular localization (GO:0060341)
0.00000 macromolecule biosynthetic process (GO:0009059)
0.00000 positive regulation of cell communication (GO:0010647)
0.00000 regulation of phosphorylation (GO:0042325)
0.00000 cellular macromolecule biosynthetic process (GO:0034645)
0.00000 negative regulation of apoptotic process (GO:0043066)
0.00000 negative regulation of nitrogen compound metabolic process (GO:0051172)
0.00000 regulation of signal transduction (GO:0009966)
0.00000 negative regulation of biosynthetic process (GO:0009890)
0.00000 localization (GO:0051179)
0.00000 negative regulation of programmed cell death (GO:0043069)
0.00000 positive regulation of transport (GO:0051050)
0.00000 homotypic cell-cell adhesion (GO:0034109)
0.00000 regulation of multicellular organismal process (GO:0051239)
0.00000 regulation of transcription from RNA polymerase II promoter (GO:0006357)
0.00000 regulation of hydrolase activity (GO:0051336)
0.00000 regulation of intracellular signal transduction (GO:1902531)
0.00000 anatomical structure development (GO:0048856)
0.00000 cellular developmental process (GO:0048869)
0.00000 negative regulation of protein metabolic process (GO:0051248)
0.00000 positive regulation of signal transduction (GO:0009967)
0.00000 cellular macromolecular complex assembly (GO:0034622)
0.00000 signal transduction (GO:0007165)
0.00000 immune response (GO:0006955)
0.00000 positive regulation of catalytic activity (GO:0043085)
0.00000 positive regulation of phosphorus metabolic process (GO:0010562)
0.00000 positive regulation of phosphate metabolic process (GO:0045937)
0.00000 negative regulation of cellular protein metabolic process (GO:0032269)
0.00000 negative regulation of nucleobase-containing compound metabolic process (GO:0045934)
0.00000 negative regulation of macromolecule biosynthetic process (GO:0010558)
0.00000 negative regulation of cellular biosynthetic process (GO:0031327)
0.00000 protein complex assembly (GO:0006461)
0.00000 protein complex biogenesis (GO:0070271)
0.00000 positive regulation of cellular component organization (GO:0051130)
0.00000 cell activation (GO:0001775)
0.00000 cell communication (GO:0007154)
0.00000 negative regulation of gene expression (GO:0010629)
0.00000 single organism signaling (GO:0044700)
0.00000 signaling (GO:0023052)
0.00000 protein localization (GO:0008104)
0.00000 response to cytokine (GO:0034097)
0.00000 positive regulation of cell death (GO:0010942)
0.00000 regulation of response to stress (GO:0080134)
0.00000 cellular protein modification process (GO:0006464)
0.00000 protein modification process (GO:0036211)
0.00000 regulation of protein phosphorylation (GO:0001932)
0.00000 macromolecule modification (GO:0043412)
0.00000 phosphorus metabolic process (GO:0006793)
0.00000 positive regulation of transcription from RNA polymerase II promoter (GO:0045944)
0.00001 positive regulation of apoptotic process (GO:0043065)
0.00001 positive regulation of intracellular signal transduction (GO:1902533)
0.00001 system development (GO:0048731)
0.00001 phosphate-containing compound metabolic process (GO:0006796)
0.00001 regulation of protein localization (GO:0032880)
0.00001 multi-organism process (GO:0051704)
0.00001 negative regulation of RNA metabolic process (GO:0051253)
0.00001 negative regulation of RNA biosynthetic process (GO:1902679)
0.00001 transcription, DNA-templated (GO:0006351)
0.00001 macromolecule localization (GO:0033036)
0.00001 cellular localization (GO:0051641)
0.00001 nucleic acid-templated transcription (GO:0097659)
0.00001 positive regulation of programmed cell death (GO:0043068)
0.00001 defense response (GO:0006952)
0.00001 cellular response to DNA damage stimulus (GO:0006974)
0.00002 RNA biosynthetic process (GO:0032774)
0.00002 response to other organism (GO:0051707)
0.00002 response to external biotic stimulus (GO:0043207)
0.00003 positive regulation of protein modification process (GO:0031401)
0.00003 negative regulation of nucleic acid-templated transcription (GO:1903507)
0.00003 regulation of proteolysis (GO:0030162)
0.00004 response to biotic stimulus (GO:0009607)
0.00005 single-organism cellular localization (GO:1902580)
0.00005 negative regulation of cellular macromolecule biosynthetic process (GO:2000113)
0.00007 regulation of locomotion (GO:0040012)
0.00009 cellular protein localization (GO:0034613)
0.00010 cellular macromolecule localization (GO:0070727)
0.00010 regulation of viral process (GO:0050792)
0.00010 response to abiotic stimulus (GO:0009628)
0.00015 regulation of symbiosis, encompassing mutualism through parasitism (GO:0043903)
0.00016 establishment of protein localization (GO:0045184)
0.00016 protein transport (GO:0015031)
0.00017 regulation of transferase activity (GO:0051338)
0.00017 regulation of cellular component movement (GO:0051270)
0.00017 cellular response to endogenous stimulus (GO:0071495)
0.00018 negative regulation of transcription, DNA-templated (GO:0045892)
0.00019 regulation of organelle organization (GO:0033043)
0.00021 negative regulation of transport (GO:0051051)
0.00023 ribonucleoprotein complex biogenesis (GO:0022613)
0.00028 regulation of catabolic process (GO:0009894)
0.00030 regulation of cellular response to stress (GO:0080135)
0.00031 negative regulation of cellular component organization (GO:0051129)
0.00031 regulation of cell adhesion (GO:0030155)
0.00032 regulation of multi-organism process (GO:0043900)
0.00033 regulation of cellular catabolic process (GO:0031329)
0.00039 negative regulation of phosphorus metabolic process (GO:0010563)
0.00039 negative regulation of phosphate metabolic process (GO:0045936)
0.00044 establishment of localization in cell (GO:0051649)
0.00045 cell migration (GO:0016477)
0.00045 regulation of cell motility (GO:2000145)
0.00049 positive regulation of phosphorylation (GO:0042327)
0.00053 cell surface receptor signaling pathway (GO:0007166)
0.00057 localization of cell (GO:0051674)
0.00057 cell motility (GO:0048870)
0.00058 regulation of immune response (GO:0050776)
0.00061 small molecule metabolic process (GO:0044281)
0.00061 regulation of kinase activity (GO:0043549)
0.00064 platelet aggregation (GO:0070527)
0.00066 osteoblast differentiation (GO:0001649)
0.00067 locomotion (GO:0040011)
0.00069 negative regulation of cell proliferation (GO:0008285)
0.00074 movement of cell or subcellular component (GO:0006928)
0.00079 positive regulation of protein phosphorylation (GO:0001934)
0.00079 cell cycle process (GO:0022402)
0.00083 negative regulation of molecular function (GO:0044092)
0.00087 nervous system development (GO:0007399)
0.00090 negative regulation of protein modification process (GO:0031400)
0.00100 positive regulation of locomotion (GO:0040017)
0.00102 organelle organization (GO:0006996)
0.00106 single-organism biosynthetic process (GO:0044711)
0.00110 nucleotide biosynthetic process (GO:0009165)
0.00125 regulation of lymphocyte proliferation (GO:0050670)
0.00125 DNA metabolic process (GO:0006259)
0.00125 regulation of cell migration (GO:0030334)
0.00138 organonitrogen compound metabolic process (GO:1901564)
0.00141 negative regulation of catalytic activity (GO:0043086)
0.00142 regulation of establishment of protein localization (GO:0070201)
0.00146 regulation of viral life cycle (GO:1903900)
0.00150 regulation of protein catabolic process (GO:0042176)
0.00150 negative regulation of multicellular organismal process (GO:0051241)
0.00157 regulation of mononuclear cell proliferation (GO:0032944)
0.00160 regulation of peptidase activity (GO:0052547)
0.00170 negative regulation of phosphorylation (GO:0042326)
0.00191 positive regulation of organelle organization (GO:0010638)
0.00203 regulation of protein transport (GO:0051223)
0.00205 regulation of cell activation (GO:0050865)
0.00218 cell cycle (GO:0007049)
0.00222 transcription from RNA polymerase II promoter (GO:0006366)
0.00222 regulation of vesicle-mediated transport (GO:0060627)
0.00227 nuclear import (GO:0051170)
0.00232 positive regulation of multicellular organismal process (GO:0051240)
0.00243 regulation of leukocyte proliferation (GO:0070663)
0.00264 regulation of lymphocyte activation (GO:0051249)
0.00299 leukocyte cell-cell adhesion (GO:0007159)
0.00302 regulation of intracellular transport (GO:0032386)
0.00320 innate immune response (GO:0045087)
0.00320 regulation of protein kinase activity (GO:0045859)
0.00324 regulation of homeostatic process (GO:0032844)
0.00378 regulation of leukocyte activation (GO:0002694)
0.00387 intracellular protein transport (GO:0006886)
0.00387 regulation of endopeptidase activity (GO:0052548)
0.00418 hemostasis (GO:0007599)
0.00418 blood coagulation (GO:0007596)
0.00433 response to endogenous stimulus (GO:0009719)
0.00536 positive regulation of cell proliferation (GO:0008284)
0.00562 positive regulation of cell migration (GO:0030335)
0.00584 wound healing (GO:0042060)
0.00586 protein import (GO:0017038)
0.00611 single-organism nuclear import (GO:1902593)
0.00611 protein import into nucleus (GO:0006606)
0.00611 protein targeting to nucleus (GO:0044744)
0.00708 regulation of developmental process (GO:0050793)
0.00742 coagulation (GO:0050817)
0.00804 regulation of cellular protein catabolic process (GO:1903362)
0.00864 establishment of localization (GO:0051234)
0.00883 ossification (GO:0001503)
0.00905 nucleoside phosphate biosynthetic process (GO:1901293)
0.00945 catabolic process (GO:0009056)
0.00972 regulation of cell cycle (GO:0051726)
0.00987 positive regulation of cell motility (GO:2000147)
0.01080 cell development (GO:0048468)
0.01120 regulation of cellular protein localization (GO:1903827)
0.01120 organ development (GO:0048513)
0.01170 platelet activation (GO:0030168)
0.01220 actin filament-based process (GO:0030029)
0.01220 homeostatic process (GO:0042592)
0.01240 immune effector process (GO:0002252)
0.01270 oxidation-reduction process (GO:0055114)
0.01340 intracellular signal transduction (GO:0035556)
0.01370 positive regulation of cellular component movement (GO:0051272)
0.01460 extracellular structure organization (GO:0043062)
0.01460 extracellular matrix organization (GO:0030198)
0.01480 nucleotide metabolic process (GO:0009117)
0.01740 regulation of cellular amide metabolic process (GO:0034248)
0.01770 tissue development (GO:0009888)
0.01770 death (GO:0016265)
0.01770 cell death (GO:0008219)
0.01830 regulation of metal ion transport (GO:0010959)
0.01850 RNA processing (GO:0006396)
0.01970 mRNA processing (GO:0006397)
0.02090 protein localization to organelle (GO:0033365)
0.02090 regulation of cellular component biogenesis (GO:0044087)
0.02100 cellular protein complex assembly (GO:0043623)
0.02360 response to virus (GO:0009615)
0.02520 purine nucleotide metabolic process (GO:0006163)
0.02520 response to wounding (GO:0009611)
0.02620 nucleoside phosphate metabolic process (GO:0006753)
0.02620 regulation of cytokine production (GO:0001817)
0.02700 mRNA splicing, via spliceosome (GO:0000398)
0.02700 RNA splicing, via transesterification reactions with bulged adenosine as nucleophile (GO:0000377)
0.02730 posttranscriptional regulation of gene expression (GO:0010608)
0.02730 cellular response to cytokine stimulus (GO:0071345)
0.02790 regulation of ion transport (GO:0043269)
0.03050 regulation of cytoplasmic transport (GO:1903649)
0.03060 DNA repair (GO:0006281)
0.03070 protein phosphorylation (GO:0006468)
0.03240 single-organism localization (GO:1902578)
0.03260 substantia nigra development (GO:0021762)
0.03260 midbrain development (GO:0030901)
0.03290 RNA splicing, via transesterification reactions (GO:0000375)
0.03340 circulatory system development (GO:0072359)
0.03340 cardiovascular system development (GO:0072358)
0.03490 organonitrogen compound biosynthetic process (GO:1901566)
0.03750 nucleobase-containing small molecule metabolic process (GO:0055086)
0.03770 cellular catabolic process (GO:0044248)
0.03940 positive regulation of hydrolase activity (GO:0051345)
0.04340 purine-containing compound metabolic process (GO:0072521)
0.04400 positive regulation of leukocyte migration (GO:0002687)
0.04400 response to oxygen-containing compound (GO:1901700)
0.04720 actin cytoskeleton organization (GO:0030036)
0.04800 response to organic cyclic compound (GO:0014070)
0.04920 phosphorylation (GO:0016310)
0.04950 leukocyte aggregation (GO:0070486)
0.04980 negative regulation of peptidase activity (GO:0010466)
