# Supplementary material for: Functional networks inference from rule-based machine learning models
Source: BioData Min. 2016 Sep 5;9:28. doi: 10.1186/s13040-016-0106-4 (PMC5011349; doi:10.1186/s13040-016-0106-4)
Supplement: Supplementary file 4 — Enriched terms. Complete list of enriched terms for each dataset and network. (XZ 3041 kb) [file 13040_2016_106_MOESM4_ESM.xz › enriched_terms/pearson/dlbcl/SN_C4_mf.txt]

0.00000 molecular_function (GO:0003674)
0.00000 binding (GO:0005488)
0.00000 protein binding (GO:0005515)
0.00000 heterocyclic compound binding (GO:1901363)
0.00000 nucleic acid binding (GO:0003676)
0.00000 organic cyclic compound binding (GO:0097159)
0.00000 RNA binding (GO:0003723)
0.00000 poly(A) RNA binding (GO:0044822)
0.00000 enzyme binding (GO:0019899)
0.00000 macromolecular complex binding (GO:0044877)
0.00000 identical protein binding (GO:0042802)
0.00000 catalytic activity (GO:0003824)
0.00000 protein complex binding (GO:0032403)
0.00000 DNA binding (GO:0003677)
0.00000 protein dimerization activity (GO:0046983)
0.00000 receptor binding (GO:0005102)
0.00000 hydrolase activity (GO:0016787)
0.00000 ubiquitin protein ligase binding (GO:0031625)
0.00000 ubiquitin-like protein ligase binding (GO:0044389)
0.00000 nucleoside-triphosphatase activity (GO:0017111)
0.00000 kinase binding (GO:0019900)
0.00000 ion binding (GO:0043167)
0.00000 hydrolase activity, acting on acid anhydrides, in phosphorus-containing anhydrides (GO:0016818)
0.00000 hydrolase activity, acting on acid anhydrides (GO:0016817)
0.00000 pyrophosphatase activity (GO:0016462)
0.00000 protein kinase binding (GO:0019901)
0.00000 protein homodimerization activity (GO:0042803)
0.00000 regulatory region nucleic acid binding (GO:0001067)
0.00000 regulatory region DNA binding (GO:0000975)
0.00000 transcription regulatory region DNA binding (GO:0044212)
0.00000 ATPase activity (GO:0016887)
0.00000 chromatin binding (GO:0003682)
0.00000 sequence-specific DNA binding (GO:0043565)
0.00001 RNA polymerase II core promoter proximal region sequence-specific DNA binding (GO:0000978)
0.00001 cytoskeletal protein binding (GO:0008092)
0.00001 transcription regulatory region sequence-specific DNA binding (GO:0000976)
0.00001 structure-specific DNA binding (GO:0043566)
0.00002 core promoter proximal region sequence-specific DNA binding (GO:0000987)
0.00002 core promoter proximal region DNA binding (GO:0001159)
0.00002 RNA polymerase II regulatory region DNA binding (GO:0001012)
0.00002 RNA polymerase II regulatory region sequence-specific DNA binding (GO:0000977)
0.00002 cation binding (GO:0043169)
0.00004 transcription factor binding (GO:0008134)
0.00005 peptidase regulator activity (GO:0061134)
0.00005 metal ion binding (GO:0046872)
0.00017 endopeptidase regulator activity (GO:0061135)
0.00023 RNA polymerase II transcription factor activity, sequence-specific DNA binding (GO:0000981)
0.00029 ATPase activity, coupled (GO:0042623)
0.00046 mRNA binding (GO:0003729)
0.00053 enzyme regulator activity (GO:0030234)
0.00078 nucleic acid binding transcription factor activity (GO:0001071)
0.00078 transcription factor activity, sequence-specific DNA binding (GO:0003700)
0.00083 enhancer sequence-specific DNA binding (GO:0001158)
0.00094 enhancer binding (GO:0035326)
0.00102 cell adhesion molecule binding (GO:0050839)
0.00112 carbohydrate derivative binding (GO:0097367)
0.00176 damaged DNA binding (GO:0003684)
0.00198 actin binding (GO:0003779)
0.00199 transition metal ion binding (GO:0046914)
0.00220 transcription coactivator activity (GO:0003713)
0.00291 protein heterodimerization activity (GO:0046982)
0.00305 protease binding (GO:0002020)
0.00316 protein C-terminus binding (GO:0008022)
0.00362 protein domain specific binding (GO:0019904)
0.00552 transcription factor activity, RNA polymerase II core promoter proximal region sequence-specific binding (GO:0000982)
0.00609 transcription factor activity, protein binding (GO:0000988)
0.00707 endopeptidase inhibitor activity (GO:0004866)
0.00830 oxidoreductase activity (GO:0016491)
0.00840 enzyme inhibitor activity (GO:0004857)
0.00969 transcription factor activity, transcription factor binding (GO:0000989)
0.01100 peptidase inhibitor activity (GO:0030414)
0.01460 RNA polymerase II distal enhancer sequence-specific DNA binding (GO:0000980)
0.01510 transcription cofactor activity (GO:0003712)
0.01540 molecular function regulator (GO:0098772)
0.01580 chromatin DNA binding (GO:0031490)
0.01940 structural molecule activity (GO:0005198)
0.01940 transferase activity (GO:0016740)
0.02430 MHC protein complex binding (GO:0023023)
0.02940 transferase activity, transferring phosphorus-containing groups (GO:0016772)
0.02990 anion binding (GO:0043168)
0.04180 translation factor activity, RNA binding (GO:0008135)
0.04700 transcriptional activator activity, RNA polymerase II core promoter proximal region sequence-specific binding (GO:0001077)
0.04850 MHC class II protein complex binding (GO:0023026)
