# Supplementary material for: Functional networks inference from rule-based machine learning models
Source: BioData Min. 2016 Sep 5;9:28. doi: 10.1186/s13040-016-0106-4 (PMC5011349; doi:10.1186/s13040-016-0106-4)
Supplement: Supplementary file 4 — Enriched terms. Complete list of enriched terms for each dataset and network. (XZ 3041 kb) [file 13040_2016_106_MOESM4_ESM.xz › enriched_terms/pearson/dlbcl/SE_C3_p.txt]

0.00000 Inflammation mediated by chemokine and cytokine signaling pathway (P00031)
0.00000 Integrin signalling pathway (P00034)
0.00000 Ubiquitin proteasome pathway (P00060)
0.00000 Parkinson disease (P00049)
0.00002 CCKR signaling map (P06959)
0.00004 Cytoskeletal regulation by Rho GTPase (P00016)
0.00013 Cell cycle (P00013)
0.00076 Huntington disease (P00029)
0.00908 DNA replication (P00017)
0.01040 Heterotrimeric G-protein signaling pathway-Gi alpha and Gs alpha mediated pathway (P00026)
0.02040 FGF signaling pathway (P00021)
0.04100 Heme biosynthesis (P02746)
0.04890 TCA cycle (P00051)
