# Supplementary material for: Functional networks inference from rule-based machine learning models
Source: BioData Min. 2016 Sep 5;9:28. doi: 10.1186/s13040-016-0106-4 (PMC5011349; doi:10.1186/s13040-016-0106-4)
Supplement: Supplementary file 4 — Enriched terms. Complete list of enriched terms for each dataset and network. (XZ 3041 kb) [file 13040_2016_106_MOESM4_ESM.xz › enriched_terms/pearson/GSE2191/SN_C4_p.txt]

0.00000 Gonadotropin releasing hormone receptor pathway (P06664)
0.00000 Apoptosis signaling pathway (P00006)
0.00000 Inflammation mediated by chemokine and cytokine signaling pathway (P00031)
0.00000 T cell activation (P00053)
0.00000 Integrin signalling pathway (P00034)
0.00000 Angiogenesis (P00005)
0.00001 CCKR signaling map (P06959)
0.00005 Parkinson disease (P00049)
0.00030 B cell activation (P00010)
0.00111 PDGF signaling pathway (P00047)
0.00540 EGF receptor signaling pathway (P00018)
0.00657 p53 pathway (P00059)
0.00834 Heterotrimeric G-protein signaling pathway-Gi alpha and Gs alpha mediated pathway (P00026)
0.00957 Ubiquitin proteasome pathway (P00060)
0.00969 FAS signaling pathway (P00020)
0.01120 Toll receptor signaling pathway (P00054)
0.02360 VEGF signaling pathway (P00056)
0.02360 Ras Pathway (P04393)
0.02950 FGF signaling pathway (P00021)
0.03000 Interleukin signaling pathway (P00036)
0.04960 Huntington disease (P00029)
