# Supplementary material for: Functional networks inference from rule-based machine learning models
Source: BioData Min. 2016 Sep 5;9:28. doi: 10.1186/s13040-016-0106-4 (PMC5011349; doi:10.1186/s13040-016-0106-4)
Supplement: Supplementary file 4 — Enriched terms. Complete list of enriched terms for each dataset and network. (XZ 3041 kb) [file 13040_2016_106_MOESM4_ESM.xz › enriched_terms/pearson/GSE2191/SN_C1_bp.txt]

0.00000 biological_process (GO:0008150)
0.00000 cellular process (GO:0009987)
0.00000 response to stimulus (GO:0050896)
0.00000 biological regulation (GO:0065007)
0.00000 single-organism process (GO:0044699)
0.00000 regulation of biological process (GO:0050789)
0.00000 regulation of cellular process (GO:0050794)
0.00000 cellular response to stimulus (GO:0051716)
0.00000 response to chemical (GO:0042221)
0.00000 immune system process (GO:0002376)
0.00000 positive regulation of biological process (GO:0048518)
0.00000 single-organism cellular process (GO:0044763)
0.00000 response to other organism (GO:0051707)
0.00000 response to external biotic stimulus (GO:0043207)
0.00000 regulation of response to stimulus (GO:0048583)
0.00000 single-multicellular organism process (GO:0044707)
0.00000 response to external stimulus (GO:0009605)
0.00000 multicellular organismal process (GO:0032501)
0.00000 response to biotic stimulus (GO:0009607)
0.00000 positive regulation of cellular process (GO:0048522)
0.00000 regulation of cellular metabolic process (GO:0031323)
0.00000 cellular response to chemical stimulus (GO:0070887)
0.00000 regulation of metabolic process (GO:0019222)
0.00000 negative regulation of biological process (GO:0048519)
0.00000 multicellular organismal development (GO:0007275)
0.00000 regulation of immune system process (GO:0002682)
0.00000 regulation of primary metabolic process (GO:0080090)
0.00001 negative regulation of cellular process (GO:0048523)
0.00001 multi-organism process (GO:0051704)
0.00001 positive regulation of response to stimulus (GO:0048584)
0.00001 developmental process (GO:0032502)
0.00002 single-organism developmental process (GO:0044767)
0.00002 regulation of cell communication (GO:0010646)
0.00002 cell differentiation (GO:0030154)
0.00003 regulation of cell proliferation (GO:0042127)
0.00003 positive regulation of cellular metabolic process (GO:0031325)
0.00004 system development (GO:0048731)
0.00004 positive regulation of immune system process (GO:0002684)
0.00005 regulation of signaling (GO:0023051)
0.00006 regulation of gene expression (GO:0010468)
0.00006 response to bacterium (GO:0009617)
0.00007 positive regulation of metabolic process (GO:0009893)
0.00008 organ development (GO:0048513)
0.00009 regulation of macromolecule metabolic process (GO:0060255)
0.00010 regulation of signal transduction (GO:0009966)
0.00013 response to organic substance (GO:0010033)
0.00014 regulation of nitrogen compound metabolic process (GO:0051171)
0.00014 regulation of multicellular organismal process (GO:0051239)
0.00015 signal transduction (GO:0007165)
0.00018 anatomical structure development (GO:0048856)
0.00022 cellular response to cadmium ion (GO:0071276)
0.00023 positive regulation of multicellular organismal process (GO:0051240)
0.00029 single organism signaling (GO:0044700)
0.00029 signaling (GO:0023052)
0.00034 cellular metabolic process (GO:0044237)
0.00036 ribosomal small subunit biogenesis (GO:0042274)
0.00039 organic substance metabolic process (GO:0071704)
0.00039 metabolic process (GO:0008152)
0.00043 regulation of cellular biosynthetic process (GO:0031326)
0.00044 positive regulation of cell communication (GO:0010647)
0.00045 regulation of biosynthetic process (GO:0009889)
0.00046 response to stress (GO:0006950)
0.00061 immune response (GO:0006955)
0.00062 cell surface receptor signaling pathway (GO:0007166)
0.00075 regulation of apoptotic process (GO:0042981)
0.00078 negative regulation of metabolic process (GO:0009892)
0.00082 regulation of intracellular signal transduction (GO:1902531)
0.00087 negative regulation of cellular metabolic process (GO:0031324)
0.00093 rRNA processing (GO:0006364)
0.00095 regulation of nucleobase-containing compound metabolic process (GO:0019219)
0.00097 cellular response to zinc ion (GO:0071294)
0.00097 response to cadmium ion (GO:0046686)
0.00099 positive regulation of signaling (GO:0023056)
0.00104 regulation of cell death (GO:0010941)
0.00112 defense response (GO:0006952)
0.00121 cellular response to organic substance (GO:0071310)
0.00141 ribosome biogenesis (GO:0042254)
0.00141 regulation of programmed cell death (GO:0043067)
0.00141 cell communication (GO:0007154)
0.00178 positive regulation of cell proliferation (GO:0008284)
0.00182 regulation of macromolecule biosynthetic process (GO:0010556)
0.00194 regulation of RNA metabolic process (GO:0051252)
0.00226 negative regulation of response to stimulus (GO:0048585)
0.00227 positive regulation of signal transduction (GO:0009967)
0.00243 negative regulation of macromolecule metabolic process (GO:0010605)
0.00276 cellular developmental process (GO:0048869)
0.00304 regulation of cellular macromolecule biosynthetic process (GO:2000112)
0.00349 regulation of biological quality (GO:0065008)
0.00350 rRNA metabolic process (GO:0016072)
0.00366 localization (GO:0051179)
0.00419 regulation of cell adhesion (GO:0030155)
0.00460 positive regulation of cellular biosynthetic process (GO:0031328)
0.00467 positive regulation of macromolecule metabolic process (GO:0010604)
0.00521 cellular nitrogen compound metabolic process (GO:0034641)
0.00540 positive regulation of cell death (GO:0010942)
0.00548 regulation of response to external stimulus (GO:0032101)
0.00592 regulation of transcription, DNA-templated (GO:0006355)
0.00604 positive regulation of nitrogen compound metabolic process (GO:0051173)
0.00750 regulation of RNA biosynthetic process (GO:2001141)
0.00784 positive regulation of biosynthetic process (GO:0009891)
0.00785 positive regulation of intracellular signal transduction (GO:1902533)
0.00889 response to zinc ion (GO:0010043)
0.00932 regulation of nucleic acid-templated transcription (GO:1903506)
0.00949 positive regulation of gene expression (GO:0010628)
0.00972 antimicrobial humoral response (GO:0019730)
0.01030 positive regulation of nucleobase-containing compound metabolic process (GO:0045935)
0.01050 regulation of cellular protein metabolic process (GO:0032268)
0.01090 regulation of leukocyte activation (GO:0002694)
0.01420 nitrogen compound metabolic process (GO:0006807)
0.01440 regulation of response to stress (GO:0080134)
0.01590 positive regulation of chemotaxis (GO:0050921)
0.01740 innate immune response (GO:0045087)
0.01780 regulation of localization (GO:0032879)
0.01870 positive regulation of response to external stimulus (GO:0032103)
0.01980 response to transition metal nanoparticle (GO:1990267)
0.02080 negative regulation of gene expression (GO:0010629)
0.02170 positive regulation of macromolecule biosynthetic process (GO:0010557)
0.02280 primary metabolic process (GO:0044238)
0.02490 positive regulation of phosphorus metabolic process (GO:0010562)
0.02490 positive regulation of phosphate metabolic process (GO:0045937)
0.02500 organic cyclic compound metabolic process (GO:1901360)
0.02560 positive regulation of behavior (GO:0048520)
0.02620 positive regulation of molecular function (GO:0044093)
0.02670 positive regulation of kinase activity (GO:0033674)
0.02720 positive regulation of apoptotic process (GO:0043065)
0.02770 regulation of lymphocyte activation (GO:0051249)
0.02840 positive regulation of RNA metabolic process (GO:0051254)
0.02990 humoral immune response (GO:0006959)
0.02990 cellular response to lipopolysaccharide (GO:0071222)
0.03070 regulation of cell activation (GO:0050865)
0.03160 regulation of protein metabolic process (GO:0051246)
0.03170 regulation of apoptotic signaling pathway (GO:2001233)
0.03590 positive regulation of nucleic acid-templated transcription (GO:1903508)
0.03590 positive regulation of transcription, DNA-templated (GO:0045893)
0.04000 positive regulation of RNA biosynthetic process (GO:1902680)
0.04350 positive regulation of programmed cell death (GO:0043068)
0.04410 antibacterial humoral response (GO:0019731)
0.04620 negative regulation of nitrogen compound metabolic process (GO:0051172)
0.04930 negative regulation of cell proliferation (GO:0008285)
0.04950 defense response to other organism (GO:0098542)
