# Supplementary material for: Functional networks inference from rule-based machine learning models
Source: BioData Min. 2016 Sep 5;9:28. doi: 10.1186/s13040-016-0106-4 (PMC5011349; doi:10.1186/s13040-016-0106-4)
Supplement: Supplementary file 4 — Enriched terms. Complete list of enriched terms for each dataset and network. (XZ 3041 kb) [file 13040_2016_106_MOESM4_ESM.xz › enriched_terms/pearson/GSE2191/SN_C3_bp.txt]

0.00000 biological_process (GO:0008150)
0.00000 response to stimulus (GO:0050896)
0.00000 cellular process (GO:0009987)
0.00000 biological regulation (GO:0065007)
0.00000 single-organism process (GO:0044699)
0.00000 regulation of biological process (GO:0050789)
0.00000 regulation of cellular process (GO:0050794)
0.00000 response to chemical (GO:0042221)
0.00000 cellular response to stimulus (GO:0051716)
0.00000 positive regulation of biological process (GO:0048518)
0.00000 regulation of response to stimulus (GO:0048583)
0.00000 response to external stimulus (GO:0009605)
0.00000 response to other organism (GO:0051707)
0.00000 response to external biotic stimulus (GO:0043207)
0.00000 positive regulation of cellular process (GO:0048522)
0.00000 immune system process (GO:0002376)
0.00000 response to biotic stimulus (GO:0009607)
0.00000 cellular response to chemical stimulus (GO:0070887)
0.00000 regulation of cellular metabolic process (GO:0031323)
0.00000 single-multicellular organism process (GO:0044707)
0.00000 multicellular organismal process (GO:0032501)
0.00000 regulation of metabolic process (GO:0019222)
0.00000 positive regulation of response to stimulus (GO:0048584)
0.00000 regulation of immune system process (GO:0002682)
0.00000 single-organism cellular process (GO:0044763)
0.00000 multi-organism process (GO:0051704)
0.00000 regulation of primary metabolic process (GO:0080090)
0.00001 negative regulation of biological process (GO:0048519)
0.00001 positive regulation of cellular metabolic process (GO:0031325)
0.00001 regulation of cell communication (GO:0010646)
0.00002 positive regulation of metabolic process (GO:0009893)
0.00002 multicellular organismal development (GO:0007275)
0.00002 regulation of cell proliferation (GO:0042127)
0.00003 positive regulation of immune system process (GO:0002684)
0.00004 regulation of signaling (GO:0023051)
0.00004 developmental process (GO:0032502)
0.00004 positive regulation of cell communication (GO:0010647)
0.00004 negative regulation of cellular process (GO:0048523)
0.00006 single-organism developmental process (GO:0044767)
0.00006 response to organic substance (GO:0010033)
0.00008 response to bacterium (GO:0009617)
0.00008 regulation of gene expression (GO:0010468)
0.00009 regulation of signal transduction (GO:0009966)
0.00009 cell differentiation (GO:0030154)
0.00011 positive regulation of signaling (GO:0023056)
0.00014 cellular response to cadmium ion (GO:0071276)
0.00015 regulation of macromolecule metabolic process (GO:0060255)
0.00017 immune response (GO:0006955)
0.00021 regulation of intracellular signal transduction (GO:1902531)
0.00022 ribosomal small subunit biogenesis (GO:0042274)
0.00028 defense response (GO:0006952)
0.00029 positive regulation of signal transduction (GO:0009967)
0.00032 regulation of nitrogen compound metabolic process (GO:0051171)
0.00037 system development (GO:0048731)
0.00040 positive regulation of cell proliferation (GO:0008284)
0.00041 response to stress (GO:0006950)
0.00049 rRNA processing (GO:0006364)
0.00053 regulation of multicellular organismal process (GO:0051239)
0.00063 cellular response to zinc ion (GO:0071294)
0.00063 response to cadmium ion (GO:0046686)
0.00066 regulation of cellular biosynthetic process (GO:0031326)
0.00066 cell surface receptor signaling pathway (GO:0007166)
0.00067 regulation of biosynthetic process (GO:0009889)
0.00068 ribosome biogenesis (GO:0042254)
0.00077 metabolic process (GO:0008152)
0.00079 anatomical structure development (GO:0048856)
0.00092 organic substance metabolic process (GO:0071704)
0.00100 cellular response to organic substance (GO:0071310)
0.00100 cellular metabolic process (GO:0044237)
0.00108 organ development (GO:0048513)
0.00127 positive regulation of multicellular organismal process (GO:0051240)
0.00128 regulation of apoptotic process (GO:0042981)
0.00138 signal transduction (GO:0007165)
0.00141 positive regulation of cell death (GO:0010942)
0.00149 positive regulation of intracellular signal transduction (GO:1902533)
0.00151 regulation of cell death (GO:0010941)
0.00188 rRNA metabolic process (GO:0016072)
0.00221 single organism signaling (GO:0044700)
0.00221 signaling (GO:0023052)
0.00222 negative regulation of metabolic process (GO:0009892)
0.00235 regulation of programmed cell death (GO:0043067)
0.00245 positive regulation of macromolecule metabolic process (GO:0010604)
0.00261 regulation of nucleobase-containing compound metabolic process (GO:0019219)
0.00266 regulation of response to external stimulus (GO:0032101)
0.00323 regulation of macromolecule biosynthetic process (GO:0010556)
0.00329 negative regulation of cellular metabolic process (GO:0031324)
0.00385 negative regulation of response to stimulus (GO:0048585)
0.00443 regulation of response to stress (GO:0080134)
0.00491 regulation of biological quality (GO:0065008)
0.00550 antimicrobial humoral response (GO:0019730)
0.00583 response to zinc ion (GO:0010043)
0.00586 regulation of cellular protein metabolic process (GO:0032268)
0.00607 regulation of cellular macromolecule biosynthetic process (GO:2000112)
0.00690 positive regulation of cellular biosynthetic process (GO:0031328)
0.00720 innate immune response (GO:0045087)
0.00742 regulation of RNA metabolic process (GO:0051252)
0.00751 positive regulation of molecular function (GO:0044093)
0.00753 cellular developmental process (GO:0048869)
0.00824 positive regulation of apoptotic process (GO:0043065)
0.00861 positive regulation of nitrogen compound metabolic process (GO:0051173)
0.00876 cell communication (GO:0007154)
0.00879 negative regulation of macromolecule metabolic process (GO:0010605)
0.00883 positive regulation of kinase activity (GO:0033674)
0.01130 response to transition metal nanoparticle (GO:1990267)
0.01130 positive regulation of phosphorus metabolic process (GO:0010562)
0.01130 positive regulation of phosphate metabolic process (GO:0045937)
0.01150 positive regulation of biosynthetic process (GO:0009891)
0.01180 localization (GO:0051179)
0.01340 positive regulation of programmed cell death (GO:0043068)
0.01430 positive regulation of gene expression (GO:0010628)
0.01570 regulation of transcription, DNA-templated (GO:0006355)
0.01610 positive regulation of nucleobase-containing compound metabolic process (GO:0045935)
0.01610 regulation of protein metabolic process (GO:0051246)
0.01640 humoral immune response (GO:0006959)
0.01710 regulation of leukocyte activation (GO:0002694)
0.01730 positive regulation of response to external stimulus (GO:0032103)
0.01840 regulation of phosphate metabolic process (GO:0019220)
0.01890 regulation of RNA biosynthetic process (GO:2001141)
0.01930 primary metabolic process (GO:0044238)
0.01980 positive regulation of protein kinase activity (GO:0045860)
0.01980 regulation of phosphorus metabolic process (GO:0051174)
0.02090 defense response to other organism (GO:0098542)
0.02090 cellular nitrogen compound metabolic process (GO:0034641)
0.02320 response to inorganic substance (GO:0010035)
0.02400 regulation of nucleic acid-templated transcription (GO:1903506)
0.02620 regulation of kinase activity (GO:0043549)
0.02650 antibacterial humoral response (GO:0019731)
0.02740 regulation of protein kinase activity (GO:0045859)
0.02810 regulation of phosphorylation (GO:0042325)
0.02900 regulation of cell adhesion (GO:0030155)
0.03060 regulation of molecular function (GO:0065009)
0.03620 regulation of apoptotic signaling pathway (GO:2001233)
0.03670 positive regulation of macromolecule biosynthetic process (GO:0010557)
0.03700 regulation of protein modification process (GO:0031399)
0.03700 regulation of localization (GO:0032879)
0.04030 cellular response to metal ion (GO:0071248)
0.04280 positive regulation of chemotaxis (GO:0050921)
0.04280 nitrogen compound metabolic process (GO:0006807)
0.04290 positive regulation of leukocyte activation (GO:0002696)
0.04560 regulation of cell activation (GO:0050865)
0.04600 regulation of transferase activity (GO:0051338)
0.04710 positive regulation of transferase activity (GO:0051347)
0.04750 positive regulation of lymphocyte activation (GO:0051251)
0.04840 regulation of lymphocyte activation (GO:0051249)
0.04860 positive regulation of cell activation (GO:0050867)
