# Supplementary material for: Functional networks inference from rule-based machine learning models
Source: BioData Min. 2016 Sep 5;9:28. doi: 10.1186/s13040-016-0106-4 (PMC5011349; doi:10.1186/s13040-016-0106-4)
Supplement: Supplementary file 4 — Enriched terms. Complete list of enriched terms for each dataset and network. (XZ 3041 kb) [file 13040_2016_106_MOESM4_ESM.xz › enriched_terms/pearson/GSE2191/SN_C2_mf.txt]

0.00000 molecular_function (GO:0003674)
0.00000 binding (GO:0005488)
0.00000 protein binding (GO:0005515)
0.00000 heterocyclic compound binding (GO:1901363)
0.00000 organic cyclic compound binding (GO:0097159)
0.00000 nucleic acid binding (GO:0003676)
0.00000 catalytic activity (GO:0003824)
0.00000 RNA binding (GO:0003723)
0.00000 poly(A) RNA binding (GO:0044822)
0.00000 enzyme binding (GO:0019899)
0.00000 identical protein binding (GO:0042802)
0.00000 DNA binding (GO:0003677)
0.00000 receptor binding (GO:0005102)
0.00000 macromolecular complex binding (GO:0044877)
0.00000 ion binding (GO:0043167)
0.00000 protein dimerization activity (GO:0046983)
0.00000 regulatory region nucleic acid binding (GO:0001067)
0.00000 regulatory region DNA binding (GO:0000975)
0.00000 transcription regulatory region DNA binding (GO:0044212)
0.00000 transferase activity, transferring phosphorus-containing groups (GO:0016772)
0.00000 sequence-specific DNA binding (GO:0043565)
0.00000 protein complex binding (GO:0032403)
0.00000 transcription regulatory region sequence-specific DNA binding (GO:0000976)
0.00000 kinase activity (GO:0016301)
0.00000 phosphotransferase activity, alcohol group as acceptor (GO:0016773)
0.00000 transferase activity (GO:0016740)
0.00000 hydrolase activity (GO:0016787)
0.00000 nucleic acid binding transcription factor activity (GO:0001071)
0.00000 transcription factor activity, sequence-specific DNA binding (GO:0003700)
0.00000 RNA polymerase II regulatory region DNA binding (GO:0001012)
0.00000 RNA polymerase II regulatory region sequence-specific DNA binding (GO:0000977)
0.00000 protein kinase activity (GO:0004672)
0.00000 carbohydrate derivative binding (GO:0097367)
0.00000 protein homodimerization activity (GO:0042803)
0.00000 anion binding (GO:0043168)
0.00000 kinase binding (GO:0019900)
0.00000 protein domain specific binding (GO:0019904)
0.00000 transcription factor binding (GO:0008134)
0.00000 RNA polymerase II transcription factor activity, sequence-specific DNA binding (GO:0000981)
0.00000 cation binding (GO:0043169)
0.00000 oxidoreductase activity (GO:0016491)
0.00000 protein kinase binding (GO:0019901)
0.00000 molecular function regulator (GO:0098772)
0.00000 chromatin binding (GO:0003682)
0.00000 ATPase activity (GO:0016887)
0.00000 small molecule binding (GO:0036094)
0.00000 ubiquitin protein ligase binding (GO:0031625)
0.00001 protein heterodimerization activity (GO:0046982)
0.00001 metal ion binding (GO:0046872)
0.00001 ubiquitin-like protein ligase binding (GO:0044389)
0.00001 hydrolase activity, acting on acid anhydrides, in phosphorus-containing anhydrides (GO:0016818)
0.00001 hydrolase activity, acting on acid anhydrides (GO:0016817)
0.00001 pyrophosphatase activity (GO:0016462)
0.00002 nucleoside-triphosphatase activity (GO:0017111)
0.00002 transition metal ion binding (GO:0046914)
0.00002 core promoter proximal region sequence-specific DNA binding (GO:0000987)
0.00002 core promoter proximal region DNA binding (GO:0001159)
0.00003 transcription factor activity, protein binding (GO:0000988)
0.00004 protein C-terminus binding (GO:0008022)
0.00006 transcription factor activity, transcription factor binding (GO:0000989)
0.00011 transcriptional activator activity, RNA polymerase II transcription regulatory region sequence-specific binding (GO:0001228)
0.00011 RNA polymerase II core promoter proximal region sequence-specific DNA binding (GO:0000978)
0.00019 protein serine/threonine kinase activity (GO:0004674)
0.00019 enzyme regulator activity (GO:0030234)
0.00020 nucleotide binding (GO:0000166)
0.00020 nucleoside phosphate binding (GO:1901265)
0.00047 ATPase activity, coupled (GO:0042623)
0.00051 cytoskeletal protein binding (GO:0008092)
0.00068 molecular transducer activity (GO:0060089)
0.00078 transcription cofactor activity (GO:0003712)
0.00135 glycoprotein binding (GO:0001948)
0.00135 signal transducer activity (GO:0004871)
0.00211 receptor activity (GO:0004872)
0.00247 transporter activity (GO:0005215)
0.00257 structure-specific DNA binding (GO:0043566)
0.00263 adenyl nucleotide binding (GO:0030554)
0.00392 signaling receptor activity (GO:0038023)
0.00401 zinc ion binding (GO:0008270)
0.00499 enzyme activator activity (GO:0008047)
0.00572 transcription factor activity, RNA polymerase II core promoter proximal region sequence-specific binding (GO:0000982)
0.00579 growth factor binding (GO:0019838)
0.00643 adenyl ribonucleotide binding (GO:0032559)
0.00683 enhancer sequence-specific DNA binding (GO:0001158)
0.00683 drug binding (GO:0008144)
0.00923 RNA polymerase II distal enhancer sequence-specific DNA binding (GO:0000980)
0.01030 cell adhesion molecule binding (GO:0050839)
0.01260 purine nucleotide binding (GO:0017076)
0.01370 protein N-terminus binding (GO:0047485)
0.01390 nucleoside binding (GO:0001882)
0.01430 G-protein coupled receptor binding (GO:0001664)
0.01510 transcription coactivator activity (GO:0003713)
0.01670 purine ribonucleoside triphosphate binding (GO:0035639)
0.01750 core promoter binding (GO:0001047)
0.02200 purine ribonucleoside binding (GO:0032550)
0.02200 ribonucleoside binding (GO:0032549)
0.02240 antigen binding (GO:0003823)
0.02470 enhancer binding (GO:0035326)
0.02480 transcriptional activator activity, RNA polymerase II core promoter proximal region sequence-specific binding (GO:0001077)
0.02550 purine nucleoside binding (GO:0001883)
0.02830 substrate-specific transporter activity (GO:0022892)
0.02890 core promoter sequence-specific DNA binding (GO:0001046)
0.03170 ATP binding (GO:0005524)
0.03510 ribonucleotide binding (GO:0032553)
0.03820 purine ribonucleotide binding (GO:0032555)
0.04650 chromatin DNA binding (GO:0031490)
