# Supplementary material for: Functional networks inference from rule-based machine learning models
Source: BioData Min. 2016 Sep 5;9:28. doi: 10.1186/s13040-016-0106-4 (PMC5011349; doi:10.1186/s13040-016-0106-4)
Supplement: Supplementary file 4 — Enriched terms. Complete list of enriched terms for each dataset and network. (XZ 3041 kb) [file 13040_2016_106_MOESM4_ESM.xz › enriched_terms/pearson/GSE2191/SE_C4_p.txt]

0.00002 Gonadotropin releasing hormone receptor pathway (P06664)
0.00079 Angiogenesis (P00005)
0.00138 De novo purine biosynthesis (P02738)
0.00179 Apoptosis signaling pathway (P00006)
0.00221 Inflammation mediated by chemokine and cytokine signaling pathway (P00031)
0.01550 Integrin signalling pathway (P00034)
0.01870 T cell activation (P00053)
0.03420 Parkinson disease (P00049)
