# Supplementary material for: Functional networks inference from rule-based machine learning models
Source: BioData Min. 2016 Sep 5;9:28. doi: 10.1186/s13040-016-0106-4 (PMC5011349; doi:10.1186/s13040-016-0106-4)
Supplement: Supplementary file 4 — Enriched terms. Complete list of enriched terms for each dataset and network. (XZ 3041 kb) [file 13040_2016_106_MOESM4_ESM.xz › enriched_terms/pearson/GSE2191/SE_C3_bp.txt]

0.00000 biological_process (GO:0008150)
0.00000 cellular process (GO:0009987)
0.00000 response to stimulus (GO:0050896)
0.00000 biological regulation (GO:0065007)
0.00000 regulation of cellular process (GO:0050794)
0.00000 regulation of biological process (GO:0050789)
0.00000 single-organism process (GO:0044699)
0.00000 regulation of cellular metabolic process (GO:0031323)
0.00000 cellular response to stimulus (GO:0051716)
0.00000 positive regulation of biological process (GO:0048518)
0.00000 single-organism cellular process (GO:0044763)
0.00000 regulation of primary metabolic process (GO:0080090)
0.00000 positive regulation of cellular process (GO:0048522)
0.00000 response to chemical (GO:0042221)
0.00000 regulation of metabolic process (GO:0019222)
0.00000 negative regulation of biological process (GO:0048519)
0.00000 immune system process (GO:0002376)
0.00000 regulation of macromolecule metabolic process (GO:0060255)
0.00000 regulation of response to stimulus (GO:0048583)
0.00000 negative regulation of cellular process (GO:0048523)
0.00000 regulation of nitrogen compound metabolic process (GO:0051171)
0.00000 regulation of gene expression (GO:0010468)
0.00000 response to other organism (GO:0051707)
0.00000 response to external biotic stimulus (GO:0043207)
0.00000 regulation of immune system process (GO:0002682)
0.00000 regulation of cellular biosynthetic process (GO:0031326)
0.00000 positive regulation of cellular metabolic process (GO:0031325)
0.00000 regulation of biosynthetic process (GO:0009889)
0.00000 cellular response to chemical stimulus (GO:0070887)
0.00000 response to biotic stimulus (GO:0009607)
0.00000 response to external stimulus (GO:0009605)
0.00000 negative regulation of cellular metabolic process (GO:0031324)
0.00000 positive regulation of metabolic process (GO:0009893)
0.00000 positive regulation of response to stimulus (GO:0048584)
0.00000 metabolic process (GO:0008152)
0.00000 regulation of macromolecule biosynthetic process (GO:0010556)
0.00000 response to stress (GO:0006950)
0.00000 organic substance metabolic process (GO:0071704)
0.00000 regulation of nucleobase-containing compound metabolic process (GO:0019219)
0.00000 negative regulation of metabolic process (GO:0009892)
0.00000 single-multicellular organism process (GO:0044707)
0.00000 regulation of cell proliferation (GO:0042127)
0.00000 cellular metabolic process (GO:0044237)
0.00000 regulation of RNA metabolic process (GO:0051252)
0.00000 multicellular organismal process (GO:0032501)
0.00000 regulation of cellular macromolecule biosynthetic process (GO:2000112)
0.00000 negative regulation of macromolecule metabolic process (GO:0010605)
0.00000 response to organic substance (GO:0010033)
0.00000 single organism signaling (GO:0044700)
0.00000 signaling (GO:0023052)
0.00000 positive regulation of immune system process (GO:0002684)
0.00000 positive regulation of macromolecule metabolic process (GO:0010604)
0.00000 signal transduction (GO:0007165)
0.00000 regulation of cell communication (GO:0010646)
0.00000 regulation of RNA biosynthetic process (GO:2001141)
0.00000 multi-organism process (GO:0051704)
0.00000 cell communication (GO:0007154)
0.00000 defense response (GO:0006952)
0.00000 regulation of signaling (GO:0023051)
0.00000 regulation of transcription, DNA-templated (GO:0006355)
0.00000 regulation of nucleic acid-templated transcription (GO:1903506)
0.00000 negative regulation of gene expression (GO:0010629)
0.00000 negative regulation of nitrogen compound metabolic process (GO:0051172)
0.00000 cellular nitrogen compound metabolic process (GO:0034641)
0.00000 regulation of cellular protein metabolic process (GO:0032268)
0.00000 primary metabolic process (GO:0044238)
0.00000 regulation of signal transduction (GO:0009966)
0.00000 positive regulation of multicellular organismal process (GO:0051240)
0.00000 regulation of biological quality (GO:0065008)
0.00000 negative regulation of biosynthetic process (GO:0009890)
0.00000 negative regulation of cellular biosynthetic process (GO:0031327)
0.00000 nitrogen compound metabolic process (GO:0006807)
0.00000 regulation of protein metabolic process (GO:0051246)
0.00000 regulation of multicellular organismal process (GO:0051239)
0.00000 cell surface receptor signaling pathway (GO:0007166)
0.00000 immune response (GO:0006955)
0.00000 regulation of apoptotic process (GO:0042981)
0.00000 negative regulation of nucleobase-containing compound metabolic process (GO:0045934)
0.00000 negative regulation of response to stimulus (GO:0048585)
0.00000 negative regulation of macromolecule biosynthetic process (GO:0010558)
0.00000 positive regulation of cellular biosynthetic process (GO:0031328)
0.00000 positive regulation of nitrogen compound metabolic process (GO:0051173)
0.00000 positive regulation of biosynthetic process (GO:0009891)
0.00000 regulation of programmed cell death (GO:0043067)
0.00000 negative regulation of cellular macromolecule biosynthetic process (GO:2000113)
0.00000 cellular response to organic substance (GO:0071310)
0.00000 regulation of cell death (GO:0010941)
0.00000 regulation of localization (GO:0032879)
0.00000 response to bacterium (GO:0009617)
0.00001 regulation of intracellular signal transduction (GO:1902531)
0.00001 positive regulation of nucleobase-containing compound metabolic process (GO:0045935)
0.00001 positive regulation of gene expression (GO:0010628)
0.00001 gene expression (GO:0010467)
0.00001 positive regulation of cell proliferation (GO:0008284)
0.00001 negative regulation of RNA metabolic process (GO:0051253)
0.00001 organic cyclic compound metabolic process (GO:1901360)
0.00001 regulation of molecular function (GO:0065009)
0.00001 positive regulation of cell communication (GO:0010647)
0.00001 negative regulation of RNA biosynthetic process (GO:1902679)
0.00001 multicellular organismal development (GO:0007275)
0.00001 positive regulation of signaling (GO:0023056)
0.00001 positive regulation of RNA metabolic process (GO:0051254)
0.00001 positive regulation of macromolecule biosynthetic process (GO:0010557)
0.00002 cellular aromatic compound metabolic process (GO:0006725)
0.00002 regulation of response to stress (GO:0080134)
0.00002 negative regulation of transcription, DNA-templated (GO:0045892)
0.00003 positive regulation of molecular function (GO:0044093)
0.00003 developmental process (GO:0032502)
0.00004 single-organism developmental process (GO:0044767)
0.00004 positive regulation of kinase activity (GO:0033674)
0.00004 regulation of kinase activity (GO:0043549)
0.00004 negative regulation of nucleic acid-templated transcription (GO:1903507)
0.00008 regulation of cell adhesion (GO:0030155)
0.00009 positive regulation of nucleic acid-templated transcription (GO:1903508)
0.00009 positive regulation of transcription, DNA-templated (GO:0045893)
0.00009 defense response to other organism (GO:0098542)
0.00009 heterocycle metabolic process (GO:0046483)
0.00010 positive regulation of RNA biosynthetic process (GO:1902680)
0.00011 regulation of phosphorylation (GO:0042325)
0.00011 system development (GO:0048731)
0.00012 regulation of protein kinase activity (GO:0045859)
0.00013 cellular component organization or biogenesis (GO:0071840)
0.00014 positive regulation of lymphocyte activation (GO:0051251)
0.00014 positive regulation of protein kinase activity (GO:0045860)
0.00014 positive regulation of signal transduction (GO:0009967)
0.00015 organic substance biosynthetic process (GO:1901576)
0.00016 localization (GO:0051179)
0.00016 positive regulation of cell death (GO:0010942)
0.00018 positive regulation of cellular protein metabolic process (GO:0032270)
0.00022 regulation of phosphate metabolic process (GO:0019220)
0.00023 positive regulation of phosphorus metabolic process (GO:0010562)
0.00023 positive regulation of phosphate metabolic process (GO:0045937)
0.00024 regulation of leukocyte activation (GO:0002694)
0.00024 regulation of phosphorus metabolic process (GO:0051174)
0.00025 response to transition metal nanoparticle (GO:1990267)
0.00025 regulation of transferase activity (GO:0051338)
0.00026 positive regulation of leukocyte activation (GO:0002696)
0.00027 innate immune response (GO:0045087)
0.00030 biosynthetic process (GO:0009058)
0.00030 response to metal ion (GO:0010038)
0.00030 regulation of lymphocyte activation (GO:0051249)
0.00031 positive regulation of cell activation (GO:0050867)
0.00033 positive regulation of protein metabolic process (GO:0051247)
0.00033 ribosomal small subunit biogenesis (GO:0042274)
0.00034 response to oxygen-containing compound (GO:1901700)
0.00037 response to inorganic substance (GO:0010035)
0.00039 negative regulation of multi-organism process (GO:0043901)
0.00040 cell differentiation (GO:0030154)
0.00041 negative regulation of signaling (GO:0023057)
0.00042 regulation of protein modification process (GO:0031399)
0.00042 cellular biosynthetic process (GO:0044249)
0.00043 organ development (GO:0048513)
0.00046 positive regulation of apoptotic process (GO:0043065)
0.00046 regulation of catalytic activity (GO:0050790)
0.00046 positive regulation of transferase activity (GO:0051347)
0.00046 negative regulation of cell proliferation (GO:0008285)
0.00054 positive regulation of cell adhesion (GO:0045785)
0.00056 cellular response to metal ion (GO:0071248)
0.00063 macromolecule metabolic process (GO:0043170)
0.00066 positive regulation of catalytic activity (GO:0043085)
0.00067 regulation of protein phosphorylation (GO:0001932)
0.00069 nucleobase-containing compound metabolic process (GO:0006139)
0.00086 anatomical structure development (GO:0048856)
0.00086 positive regulation of intracellular signal transduction (GO:1902533)
0.00087 positive regulation of programmed cell death (GO:0043068)
0.00089 cellular response to inorganic substance (GO:0071241)
0.00089 positive regulation of T cell activation (GO:0050870)
0.00090 positive regulation of lymphocyte proliferation (GO:0050671)
0.00096 negative regulation of apoptotic process (GO:0043066)
0.00096 regulation of cell activation (GO:0050865)
0.00099 negative regulation of signal transduction (GO:0009968)
0.00103 regulation of cytokine production (GO:0001817)
0.00109 homeostatic process (GO:0042592)
0.00115 positive regulation of mononuclear cell proliferation (GO:0032946)
0.00132 positive regulation of protein modification process (GO:0031401)
0.00136 response to cytokine (GO:0034097)
0.00141 negative regulation of cell communication (GO:0010648)
0.00148 positive regulation of leukocyte proliferation (GO:0070665)
0.00152 negative regulation of programmed cell death (GO:0043069)
0.00176 positive regulation of homotypic cell-cell adhesion (GO:0034112)
0.00176 positive regulation of leukocyte cell-cell adhesion (GO:1903039)
0.00177 regulation of apoptotic signaling pathway (GO:2001233)
0.00194 cellular response to cadmium ion (GO:0071276)
0.00199 negative regulation of viral life cycle (GO:1903901)
0.00199 positive regulation of cell-cell adhesion (GO:0022409)
0.00207 regulation of response to external stimulus (GO:0032101)
0.00215 negative regulation of cell death (GO:0060548)
0.00219 regulation of viral genome replication (GO:0045069)
0.00219 regulation of immune response (GO:0050776)
0.00221 cellular nitrogen compound biosynthetic process (GO:0044271)
0.00277 regulation of T cell activation (GO:0050863)
0.00290 cellular macromolecule metabolic process (GO:0044260)
0.00323 single-organism metabolic process (GO:0044710)
0.00333 rRNA processing (GO:0006364)
0.00345 negative regulation of viral process (GO:0048525)
0.00372 regulation of multi-organism process (GO:0043900)
0.00383 negative regulation of viral genome replication (GO:0045071)
0.00398 positive regulation of phosphorylation (GO:0042327)
0.00448 positive regulation of T cell proliferation (GO:0042102)
0.00448 antimicrobial humoral response (GO:0019730)
0.00498 humoral immune response (GO:0006959)
0.00507 regulation of lymphocyte proliferation (GO:0050670)
0.00571 response to virus (GO:0009615)
0.00608 regulation of mononuclear cell proliferation (GO:0032944)
0.00684 cellular component organization (GO:0016043)
0.00746 regulation of extrinsic apoptotic signaling pathway in absence of ligand (GO:2001239)
0.00840 cellular response to zinc ion (GO:0071294)
0.00840 response to cadmium ion (GO:0046686)
0.00868 regulation of leukocyte proliferation (GO:0070663)
0.00980 ribosome biogenesis (GO:0042254)
0.01010 regulation of homotypic cell-cell adhesion (GO:0034110)
0.01010 regulation of leukocyte cell-cell adhesion (GO:1903037)
0.01060 regulation of cell-cell adhesion (GO:0022407)
0.01070 negative regulation of cellular protein metabolic process (GO:0032269)
0.01140 positive regulation of cytokine production (GO:0001819)
0.01140 positive regulation of protein phosphorylation (GO:0001934)
0.01170 negative regulation of extrinsic apoptotic signaling pathway in absence of ligand (GO:2001240)
0.01170 negative regulation of signal transduction in absence of ligand (GO:1901099)
0.01230 regulation of developmental process (GO:0050793)
0.01240 positive regulation of cellular component organization (GO:0051130)
0.01300 negative regulation of protein metabolic process (GO:0051248)
0.01320 single-organism localization (GO:1902578)
0.01340 rRNA metabolic process (GO:0016072)
0.01370 regulation of cellular component organization (GO:0051128)
0.01450 defense response to bacterium (GO:0042742)
0.01500 chemotaxis (GO:0006935)
0.01500 taxis (GO:0042330)
0.01520 establishment of localization (GO:0051234)
0.01540 regulation of locomotion (GO:0040012)
0.01600 regulation of viral life cycle (GO:1903900)
0.01610 antibacterial humoral response (GO:0019731)
0.01690 regulation of symbiosis, encompassing mutualism through parasitism (GO:0043903)
0.01870 antigen processing and presentation of peptide antigen (GO:0048002)
0.01870 organonitrogen compound metabolic process (GO:1901564)
0.01910 cellular developmental process (GO:0048869)
0.02060 regulation of transport (GO:0051049)
0.02460 regulation of MAPK cascade (GO:0043408)
0.02580 regulation of T cell proliferation (GO:0042129)
0.02640 regulation of cell migration (GO:0030334)
0.02660 negative regulation of apoptotic signaling pathway (GO:2001234)
0.02720 positive regulation of chemotaxis (GO:0050921)
0.03180 regulation of translation (GO:0006417)
0.03210 ribonucleoprotein complex biogenesis (GO:0022613)
0.03390 response to lipid (GO:0033993)
0.03620 regulation of multicellular organismal development (GO:2000026)
0.03920 regulation of cellular amide metabolic process (GO:0034248)
0.04150 negative regulation of immune system process (GO:0002683)
0.04590 positive regulation of behavior (GO:0048520)
0.04790 negative regulation of extrinsic apoptotic signaling pathway (GO:2001237)
