# Supplementary material for: Functional networks inference from rule-based machine learning models
Source: BioData Min. 2016 Sep 5;9:28. doi: 10.1186/s13040-016-0106-4 (PMC5011349; doi:10.1186/s13040-016-0106-4)
Supplement: Supplementary file 4 — Enriched terms. Complete list of enriched terms for each dataset and network. (XZ 3041 kb) [file 13040_2016_106_MOESM4_ESM.xz › enriched_terms/pearson/GSE2191/SE_C2_p.txt]

0.00009 Gonadotropin releasing hormone receptor pathway (P06664)
0.00054 Apoptosis signaling pathway (P00006)
0.00221 Angiogenesis (P00005)
0.00248 De novo purine biosynthesis (P02738)
0.00725 Inflammation mediated by chemokine and cytokine signaling pathway (P00031)
0.00806 Integrin signalling pathway (P00034)
0.01230 T cell activation (P00053)
0.02720 Parkinson disease (P00049)
