# Supplementary material for: Functional networks inference from rule-based machine learning models
Source: BioData Min. 2016 Sep 5;9:28. doi: 10.1186/s13040-016-0106-4 (PMC5011349; doi:10.1186/s13040-016-0106-4)
Supplement: Supplementary file 4 — Enriched terms. Complete list of enriched terms for each dataset and network. (XZ 3041 kb) [file 13040_2016_106_MOESM4_ESM.xz › enriched_terms/pearson/GSE2191/SN_C2_p.txt]

0.00000 Gonadotropin releasing hormone receptor pathway (P06664)
0.00000 Inflammation mediated by chemokine and cytokine signaling pathway (P00031)
0.00000 T cell activation (P00053)
0.00000 Integrin signalling pathway (P00034)
0.00000 CCKR signaling map (P06959)
0.00000 Apoptosis signaling pathway (P00006)
0.00000 PDGF signaling pathway (P00047)
0.00001 Interleukin signaling pathway (P00036)
0.00001 Parkinson disease (P00049)
0.00002 Angiogenesis (P00005)
0.00002 B cell activation (P00010)
0.00020 EGF receptor signaling pathway (P00018)
0.00028 Ras Pathway (P04393)
0.00050 p53 pathway (P00059)
0.00099 Dopamine receptor mediated signaling pathway (P05912)
0.00108 Ubiquitin proteasome pathway (P00060)
0.00301 FGF signaling pathway (P00021)
0.00347 Heterotrimeric G-protein signaling pathway-Gi alpha and Gs alpha mediated pathway (P00026)
0.00928 Huntington disease (P00029)
0.01440 FAS signaling pathway (P00020)
0.01460 Transcription regulation by bZIP transcription factor (P00055)
0.01460 Blood coagulation (P00011)
0.03490 5HT4 type receptor mediated signaling pathway (P04376)
0.04740 Endothelin signaling pathway (P00019)
