# Supplementary material for: Functional networks inference from rule-based machine learning models
Source: BioData Min. 2016 Sep 5;9:28. doi: 10.1186/s13040-016-0106-4 (PMC5011349; doi:10.1186/s13040-016-0106-4)
Supplement: Supplementary file 4 — Enriched terms. Complete list of enriched terms for each dataset and network. (XZ 3041 kb) [file 13040_2016_106_MOESM4_ESM.xz › enriched_terms/pearson/GSE2191/SE_C1_mf.txt]

0.00000 molecular_function (GO:0003674)
0.00000 binding (GO:0005488)
0.00000 protein binding (GO:0005515)
0.00000 nucleic acid binding (GO:0003676)
0.00000 poly(A) RNA binding (GO:0044822)
0.00000 organic cyclic compound binding (GO:0097159)
0.00000 heterocyclic compound binding (GO:1901363)
0.00000 RNA binding (GO:0003723)
0.00000 structural constituent of ribosome (GO:0003735)
0.00417 enzyme binding (GO:0019899)
0.00688 identical protein binding (GO:0042802)
0.00819 receptor binding (GO:0005102)
0.03060 structural molecule activity (GO:0005198)
