# Supplementary material for: Functional networks inference from rule-based machine learning models
Source: BioData Min. 2016 Sep 5;9:28. doi: 10.1186/s13040-016-0106-4 (PMC5011349; doi:10.1186/s13040-016-0106-4)
Supplement: Supplementary file 4 — Enriched terms. Complete list of enriched terms for each dataset and network. (XZ 3041 kb) [file 13040_2016_106_MOESM4_ESM.xz › enriched_terms/pearson/GSE2191/SE_C3_mf.txt]

0.00000 molecular_function (GO:0003674)
0.00000 binding (GO:0005488)
0.00000 protein binding (GO:0005515)
0.00000 nucleic acid binding (GO:0003676)
0.00000 heterocyclic compound binding (GO:1901363)
0.00000 organic cyclic compound binding (GO:0097159)
0.00000 RNA binding (GO:0003723)
0.00000 poly(A) RNA binding (GO:0044822)
0.00000 enzyme binding (GO:0019899)
0.00000 DNA binding (GO:0003677)
0.00000 structural constituent of ribosome (GO:0003735)
0.00000 identical protein binding (GO:0042802)
0.00002 macromolecular complex binding (GO:0044877)
0.00011 carbohydrate derivative binding (GO:0097367)
0.00020 receptor binding (GO:0005102)
0.00023 catalytic activity (GO:0003824)
0.00078 glycoprotein binding (GO:0001948)
0.00108 structural molecule activity (GO:0005198)
0.00160 antigen binding (GO:0003823)
0.00233 protein complex binding (GO:0032403)
0.00304 regulatory region nucleic acid binding (GO:0001067)
0.00304 regulatory region DNA binding (GO:0000975)
0.00304 transcription regulatory region DNA binding (GO:0044212)
0.00384 transcription regulatory region sequence-specific DNA binding (GO:0000976)
0.00494 ion binding (GO:0043167)
0.00625 protein dimerization activity (GO:0046983)
0.00635 sequence-specific DNA binding (GO:0043565)
0.01700 protein homodimerization activity (GO:0042803)
0.02040 cation binding (GO:0043169)
0.02110 kinase binding (GO:0019900)
0.03320 nucleic acid binding transcription factor activity (GO:0001071)
0.03320 transcription factor activity, sequence-specific DNA binding (GO:0003700)
0.03350 enhancer sequence-specific DNA binding (GO:0001158)
0.03360 metal ion binding (GO:0046872)
0.03390 transition metal ion binding (GO:0046914)
0.04600 structure-specific DNA binding (GO:0043566)
