# Supplementary material for: Functional networks inference from rule-based machine learning models
Source: BioData Min. 2016 Sep 5;9:28. doi: 10.1186/s13040-016-0106-4 (PMC5011349; doi:10.1186/s13040-016-0106-4)
Supplement: Supplementary file 4 — Enriched terms. Complete list of enriched terms for each dataset and network. (XZ 3041 kb) [file 13040_2016_106_MOESM4_ESM.xz › enriched_terms/pearson/GSE2191/SE_C2_cc.txt]

0.00000 cellular_component (GO:0005575)
0.00000 organelle (GO:0043226)
0.00000 membrane-bounded organelle (GO:0043227)
0.00000 cell (GO:0005623)
0.00000 cell part (GO:0044464)
0.00000 extracellular region part (GO:0044421)
0.00000 extracellular region (GO:0005576)
0.00000 extracellular exosome (GO:0070062)
0.00000 extracellular membrane-bounded organelle (GO:0065010)
0.00000 vesicle (GO:0031982)
0.00000 membrane-bounded vesicle (GO:0031988)
0.00000 extracellular organelle (GO:0043230)
0.00000 extracellular vesicle (GO:1903561)
0.00000 cytosolic ribosome (GO:0022626)
0.00000 intracellular (GO:0005622)
0.00000 intracellular part (GO:0044424)
0.00000 ribosomal subunit (GO:0044391)
0.00000 ribosome (GO:0005840)
0.00000 intracellular organelle (GO:0043229)
0.00000 macromolecular complex (GO:0032991)
0.00000 cytosolic part (GO:0044445)
0.00000 membrane (GO:0016020)
0.00000 cytoplasm (GO:0005737)
0.00000 ribonucleoprotein complex (GO:0030529)
0.00000 intracellular membrane-bounded organelle (GO:0043231)
0.00000 cytosol (GO:0005829)
0.00000 nucleus (GO:0005634)
0.00000 cytosolic large ribosomal subunit (GO:0022625)
0.00000 large ribosomal subunit (GO:0015934)
0.00000 cytoplasmic part (GO:0044444)
0.00000 organelle part (GO:0044422)
0.00000 intracellular organelle part (GO:0044446)
0.00000 intracellular non-membrane-bounded organelle (GO:0043232)
0.00000 non-membrane-bounded organelle (GO:0043228)
0.00000 cell-substrate junction (GO:0030055)
0.00000 focal adhesion (GO:0005925)
0.00000 cell-substrate adherens junction (GO:0005924)
0.00000 cytosolic small ribosomal subunit (GO:0022627)
0.00000 adherens junction (GO:0005912)
0.00000 anchoring junction (GO:0070161)
0.00000 extracellular space (GO:0005615)
0.00000 protein complex (GO:0043234)
0.00000 small ribosomal subunit (GO:0015935)
0.00000 cell junction (GO:0030054)
0.00000 cell periphery (GO:0071944)
0.00000 plasma membrane (GO:0005886)
0.00000 cell surface (GO:0009986)
0.00000 nuclear part (GO:0044428)
0.00000 plasma membrane part (GO:0044459)
0.00000 membrane part (GO:0044425)
0.00000 membrane-enclosed lumen (GO:0031974)
0.00000 nuclear lumen (GO:0031981)
0.00000 intracellular organelle lumen (GO:0070013)
0.00000 organelle lumen (GO:0043233)
0.00017 extracellular matrix (GO:0031012)
0.00027 nucleolus (GO:0005730)
0.00041 intrinsic component of plasma membrane (GO:0031226)
0.00056 whole membrane (GO:0098805)
0.00078 membrane raft (GO:0045121)
0.00101 integral component of membrane (GO:0016021)
0.00117 intrinsic component of membrane (GO:0031224)
0.00168 chromosome (GO:0005694)
0.00222 integral component of plasma membrane (GO:0005887)
0.00224 chromosomal part (GO:0044427)
0.00237 membrane region (GO:0098589)
0.00388 receptor complex (GO:0043235)
0.00423 nucleoplasm (GO:0005654)
0.00887 blood microparticle (GO:0072562)
0.01030 nuclear chromosome (GO:0000228)
0.01040 cytoskeleton (GO:0005856)
0.01160 plasma membrane protein complex (GO:0098797)
0.01730 nuclear chromosome part (GO:0044454)
0.02410 nuclear matrix (GO:0016363)
0.02540 melanosome (GO:0042470)
0.02540 pigment granule (GO:0048770)
0.03560 membrane protein complex (GO:0098796)
0.03810 cytoplasmic ribonucleoprotein granule (GO:0036464)
