# Supplementary material for: Functional networks inference from rule-based machine learning models
Source: BioData Min. 2016 Sep 5;9:28. doi: 10.1186/s13040-016-0106-4 (PMC5011349; doi:10.1186/s13040-016-0106-4)
Supplement: Supplementary file 4 — Enriched terms. Complete list of enriched terms for each dataset and network. (XZ 3041 kb) [file 13040_2016_106_MOESM4_ESM.xz › enriched_terms/pearson/GSE2191/SN_C2_bp.txt]

0.00000 biological_process (GO:0008150)
0.00000 cellular process (GO:0009987)
0.00000 biological regulation (GO:0065007)
0.00000 regulation of biological process (GO:0050789)
0.00000 regulation of cellular process (GO:0050794)
0.00000 single-organism process (GO:0044699)
0.00000 positive regulation of biological process (GO:0048518)
0.00000 regulation of metabolic process (GO:0019222)
0.00000 single-organism cellular process (GO:0044763)
0.00000 positive regulation of cellular process (GO:0048522)
0.00000 response to stimulus (GO:0050896)
0.00000 regulation of cellular metabolic process (GO:0031323)
0.00000 regulation of primary metabolic process (GO:0080090)
0.00000 regulation of macromolecule metabolic process (GO:0060255)
0.00000 positive regulation of metabolic process (GO:0009893)
0.00000 metabolic process (GO:0008152)
0.00000 organic substance metabolic process (GO:0071704)
0.00000 negative regulation of biological process (GO:0048519)
0.00000 positive regulation of cellular metabolic process (GO:0031325)
0.00000 cellular metabolic process (GO:0044237)
0.00000 cellular response to stimulus (GO:0051716)
0.00000 negative regulation of cellular process (GO:0048523)
0.00000 positive regulation of macromolecule metabolic process (GO:0010604)
0.00000 primary metabolic process (GO:0044238)
0.00000 regulation of biosynthetic process (GO:0009889)
0.00000 regulation of nitrogen compound metabolic process (GO:0051171)
0.00000 regulation of cellular biosynthetic process (GO:0031326)
0.00000 regulation of nucleobase-containing compound metabolic process (GO:0019219)
0.00000 regulation of gene expression (GO:0010468)
0.00000 regulation of macromolecule biosynthetic process (GO:0010556)
0.00000 single-multicellular organism process (GO:0044707)
0.00000 multicellular organismal process (GO:0032501)
0.00000 regulation of cellular macromolecule biosynthetic process (GO:2000112)
0.00000 response to chemical (GO:0042221)
0.00000 regulation of response to stimulus (GO:0048583)
0.00000 regulation of RNA metabolic process (GO:0051252)
0.00000 regulation of RNA biosynthetic process (GO:2001141)
0.00000 macromolecule metabolic process (GO:0043170)
0.00000 positive regulation of biosynthetic process (GO:0009891)
0.00000 positive regulation of cellular biosynthetic process (GO:0031328)
0.00000 regulation of transcription, DNA-templated (GO:0006355)
0.00000 regulation of molecular function (GO:0065009)
0.00000 regulation of nucleic acid-templated transcription (GO:1903506)
0.00000 regulation of protein metabolic process (GO:0051246)
0.00000 positive regulation of nitrogen compound metabolic process (GO:0051173)
0.00000 positive regulation of gene expression (GO:0010628)
0.00000 positive regulation of nucleobase-containing compound metabolic process (GO:0045935)
0.00000 regulation of cellular protein metabolic process (GO:0032268)
0.00000 cellular macromolecule metabolic process (GO:0044260)
0.00000 regulation of apoptotic process (GO:0042981)
0.00000 regulation of cell death (GO:0010941)
0.00000 positive regulation of macromolecule biosynthetic process (GO:0010557)
0.00000 cellular component organization or biogenesis (GO:0071840)
0.00000 localization (GO:0051179)
0.00000 single organism signaling (GO:0044700)
0.00000 signaling (GO:0023052)
0.00000 regulation of programmed cell death (GO:0043067)
0.00000 developmental process (GO:0032502)
0.00000 regulation of cell communication (GO:0010646)
0.00000 single-organism developmental process (GO:0044767)
0.00000 cell communication (GO:0007154)
0.00000 negative regulation of metabolic process (GO:0009892)
0.00000 positive regulation of molecular function (GO:0044093)
0.00000 negative regulation of cellular metabolic process (GO:0031324)
0.00000 cellular response to chemical stimulus (GO:0070887)
0.00000 positive regulation of RNA metabolic process (GO:0051254)
0.00000 cellular component organization (GO:0016043)
0.00000 positive regulation of RNA biosynthetic process (GO:1902680)
0.00000 regulation of biological quality (GO:0065008)
0.00000 signal transduction (GO:0007165)
0.00000 regulation of localization (GO:0032879)
0.00000 regulation of signaling (GO:0023051)
0.00000 positive regulation of nucleic acid-templated transcription (GO:1903508)
0.00000 positive regulation of transcription, DNA-templated (GO:0045893)
0.00000 regulation of signal transduction (GO:0009966)
0.00000 response to stress (GO:0006950)
0.00000 regulation of catalytic activity (GO:0050790)
0.00000 response to organic substance (GO:0010033)
0.00000 multicellular organismal development (GO:0007275)
0.00000 negative regulation of macromolecule metabolic process (GO:0010605)
0.00000 regulation of cellular component organization (GO:0051128)
0.00000 regulation of cell proliferation (GO:0042127)
0.00000 positive regulation of response to stimulus (GO:0048584)
0.00000 regulation of phosphorus metabolic process (GO:0051174)
0.00000 cell differentiation (GO:0030154)
0.00000 regulation of phosphate metabolic process (GO:0019220)
0.00000 anatomical structure development (GO:0048856)
0.00000 positive regulation of protein metabolic process (GO:0051247)
0.00000 system development (GO:0048731)
0.00000 positive regulation of catalytic activity (GO:0043085)
0.00000 regulation of protein modification process (GO:0031399)
0.00000 positive regulation of cellular protein metabolic process (GO:0032270)
0.00000 regulation of multicellular organismal process (GO:0051239)
0.00000 regulation of intracellular signal transduction (GO:1902531)
0.00000 positive regulation of signaling (GO:0023056)
0.00000 immune system process (GO:0002376)
0.00000 nitrogen compound metabolic process (GO:0006807)
0.00000 positive regulation of cell communication (GO:0010647)
0.00000 positive regulation of transcription from RNA polymerase II promoter (GO:0045944)
0.00000 single-organism metabolic process (GO:0044710)
0.00000 regulation of transcription from RNA polymerase II promoter (GO:0006357)
0.00000 response to external stimulus (GO:0009605)
0.00000 regulation of phosphorylation (GO:0042325)
0.00000 positive regulation of phosphorus metabolic process (GO:0010562)
0.00000 positive regulation of phosphate metabolic process (GO:0045937)
0.00000 positive regulation of signal transduction (GO:0009967)
0.00000 positive regulation of cellular component organization (GO:0051130)
0.00000 positive regulation of multicellular organismal process (GO:0051240)
0.00000 negative regulation of cell death (GO:0060548)
0.00000 protein metabolic process (GO:0019538)
0.00000 organic cyclic compound metabolic process (GO:1901360)
0.00000 cellular developmental process (GO:0048869)
0.00000 cellular nitrogen compound metabolic process (GO:0034641)
0.00000 negative regulation of apoptotic process (GO:0043066)
0.00000 organic substance biosynthetic process (GO:1901576)
0.00000 cellular aromatic compound metabolic process (GO:0006725)
0.00000 negative regulation of programmed cell death (GO:0043069)
0.00000 regulation of protein phosphorylation (GO:0001932)
0.00000 biosynthetic process (GO:0009058)
0.00000 positive regulation of protein modification process (GO:0031401)
0.00000 cellular response to organic substance (GO:0071310)
0.00000 establishment of localization (GO:0051234)
0.00000 negative regulation of biosynthetic process (GO:0009890)
0.00000 regulation of developmental process (GO:0050793)
0.00000 negative regulation of nitrogen compound metabolic process (GO:0051172)
0.00000 cellular biosynthetic process (GO:0044249)
0.00000 regulation of immune system process (GO:0002682)
0.00000 heterocycle metabolic process (GO:0046483)
0.00000 cell surface receptor signaling pathway (GO:0007166)
0.00000 negative regulation of nucleobase-containing compound metabolic process (GO:0045934)
0.00000 negative regulation of gene expression (GO:0010629)
0.00000 cellular protein metabolic process (GO:0044267)
0.00000 negative regulation of cellular biosynthetic process (GO:0031327)
0.00000 regulation of transport (GO:0051049)
0.00000 regulation of response to stress (GO:0080134)
0.00000 negative regulation of macromolecule biosynthetic process (GO:0010558)
0.00000 transport (GO:0006810)
0.00000 macromolecular complex subunit organization (GO:0043933)
0.00000 single-organism localization (GO:1902578)
0.00000 negative regulation of response to stimulus (GO:0048585)
0.00000 regulation of hydrolase activity (GO:0051336)
0.00000 response to other organism (GO:0051707)
0.00000 response to external biotic stimulus (GO:0043207)
0.00000 positive regulation of phosphorylation (GO:0042327)
0.00000 gene expression (GO:0010467)
0.00000 regulation of transferase activity (GO:0051338)
0.00000 response to biotic stimulus (GO:0009607)
0.00000 positive regulation of protein phosphorylation (GO:0001934)
0.00000 nucleobase-containing compound metabolic process (GO:0006139)
0.00000 phosphate-containing compound metabolic process (GO:0006796)
0.00000 negative regulation of cellular macromolecule biosynthetic process (GO:2000113)
0.00000 phosphorus metabolic process (GO:0006793)
0.00000 multi-organism process (GO:0051704)
0.00000 negative regulation of RNA metabolic process (GO:0051253)
0.00000 positive regulation of apoptotic process (GO:0043065)
0.00000 positive regulation of immune system process (GO:0002684)
0.00000 regulation of multicellular organismal development (GO:2000026)
0.00000 negative regulation of RNA biosynthetic process (GO:1902679)
0.00000 single-organism transport (GO:0044765)
0.00000 positive regulation of cell death (GO:0010942)
0.00000 negative regulation of transcription, DNA-templated (GO:0045892)
0.00000 positive regulation of intracellular signal transduction (GO:1902533)
0.00000 positive regulation of programmed cell death (GO:0043068)
0.00000 organ development (GO:0048513)
0.00000 positive regulation of developmental process (GO:0051094)
0.00000 locomotion (GO:0040011)
0.00000 regulation of cell adhesion (GO:0030155)
0.00000 positive regulation of cell proliferation (GO:0008284)
0.00000 negative regulation of nucleic acid-templated transcription (GO:1903507)
0.00000 regulation of kinase activity (GO:0043549)
0.00000 negative regulation of cell proliferation (GO:0008285)
0.00000 positive regulation of hydrolase activity (GO:0051345)
0.00000 regulation of organelle organization (GO:0033043)
0.00000 localization of cell (GO:0051674)
0.00000 cell motility (GO:0048870)
0.00000 cellular protein modification process (GO:0006464)
0.00000 protein modification process (GO:0036211)
0.00000 organelle organization (GO:0006996)
0.00000 movement of cell or subcellular component (GO:0006928)
0.00000 immune response (GO:0006955)
0.00000 cell migration (GO:0016477)
0.00000 cellular nitrogen compound biosynthetic process (GO:0044271)
0.00000 cellular response to stress (GO:0033554)
0.00000 positive regulation of cell adhesion (GO:0045785)
0.00000 organic cyclic compound biosynthetic process (GO:1901362)
0.00000 response to oxygen-containing compound (GO:1901700)
0.00000 regulation of cell differentiation (GO:0045595)
0.00000 macromolecule modification (GO:0043412)
0.00000 regulation of locomotion (GO:0040012)
0.00000 regulation of protein kinase activity (GO:0045859)
0.00000 regulation of cellular component movement (GO:0051270)
0.00000 regulation of cellular response to stress (GO:0080135)
0.00000 tissue development (GO:0009888)
0.00000 biological adhesion (GO:0022610)
0.00000 small molecule metabolic process (GO:0044281)
0.00000 regulation of cell motility (GO:2000145)
0.00000 aromatic compound biosynthetic process (GO:0019438)
0.00000 cellular localization (GO:0051641)
0.00000 apoptotic process (GO:0006915)
0.00000 programmed cell death (GO:0012501)
0.00000 regulation of cellular localization (GO:0060341)
0.00000 positive regulation of transferase activity (GO:0051347)
0.00000 nucleic acid metabolic process (GO:0090304)
0.00000 regulation of apoptotic signaling pathway (GO:2001233)
0.00000 regulation of MAPK cascade (GO:0043408)
0.00000 protein phosphorylation (GO:0006468)
0.00000 negative regulation of signaling (GO:0023057)
0.00000 cell adhesion (GO:0007155)
0.00000 regulation of cell migration (GO:0030334)
0.00000 positive regulation of transport (GO:0051050)
0.00000 macromolecule localization (GO:0033036)
0.00000 negative regulation of cell communication (GO:0010648)
0.00000 positive regulation of cell differentiation (GO:0045597)
0.00000 defense response (GO:0006952)
0.00000 protein complex subunit organization (GO:0071822)
0.00000 negative regulation of signal transduction (GO:0009968)
0.00000 homeostatic process (GO:0042592)
0.00000 response to endogenous stimulus (GO:0009719)
0.00000 positive regulation of organelle organization (GO:0010638)
0.00000 death (GO:0016265)
0.00000 cell death (GO:0008219)
0.00000 regulation of proteolysis (GO:0030162)
0.00000 cellular response to oxygen-containing compound (GO:1901701)
0.00000 regulation of response to external stimulus (GO:0032101)
0.00000 RNA metabolic process (GO:0016070)
0.00000 positive regulation of kinase activity (GO:0033674)
0.00000 intracellular signal transduction (GO:0035556)
0.00000 phosphorylation (GO:0016310)
0.00000 regulation of anatomical structure morphogenesis (GO:0022603)
0.00000 negative regulation of molecular function (GO:0044092)
0.00000 regulation of cellular component biogenesis (GO:0044087)
0.00000 heterocycle biosynthetic process (GO:0018130)
0.00000 positive regulation of cellular component biogenesis (GO:0044089)
0.00000 nervous system development (GO:0007399)
0.00000 macromolecular complex assembly (GO:0065003)
0.00000 negative regulation of protein metabolic process (GO:0051248)
0.00000 macromolecule biosynthetic process (GO:0009059)
0.00000 positive regulation of protein kinase activity (GO:0045860)
0.00000 regulation of leukocyte activation (GO:0002694)
0.00000 negative regulation of cellular protein metabolic process (GO:0032269)
0.00000 positive regulation of cell activation (GO:0050867)
0.00000 regulation of cell activation (GO:0050865)
0.00000 single organism cell adhesion (GO:0098602)
0.00000 single-organism biosynthetic process (GO:0044711)
0.00000 cellular macromolecule biosynthetic process (GO:0034645)
0.00000 positive regulation of leukocyte activation (GO:0002696)
0.00000 single organismal cell-cell adhesion (GO:0016337)
0.00000 regulation of catabolic process (GO:0009894)
0.00000 protein localization (GO:0008104)
0.00000 nucleobase-containing compound biosynthetic process (GO:0034654)
0.00000 regulation of cell cycle (GO:0051726)
0.00000 cell-cell adhesion (GO:0098609)
0.00000 positive regulation of locomotion (GO:0040017)
0.00000 catabolic process (GO:0009056)
0.00000 enzyme linked receptor protein signaling pathway (GO:0007167)
0.00000 cellular component biogenesis (GO:0044085)
0.00001 positive regulation of cellular component movement (GO:0051272)
0.00001 positive regulation of cell motility (GO:2000147)
0.00001 negative regulation of multicellular organismal process (GO:0051241)
0.00001 positive regulation of cell migration (GO:0030335)
0.00001 negative regulation of cellular component organization (GO:0051129)
0.00001 anatomical structure morphogenesis (GO:0009653)
0.00001 regulation of cellular catabolic process (GO:0031329)
0.00001 response to hormone (GO:0009725)
0.00001 response to lipid (GO:0033993)
0.00001 negative regulation of developmental process (GO:0051093)
0.00001 regulation of cytokine production (GO:0001817)
0.00001 chemotaxis (GO:0006935)
0.00001 taxis (GO:0042330)
0.00001 regulation of leukocyte proliferation (GO:0070663)
0.00002 cell activation (GO:0001775)
0.00002 regulation of protein localization (GO:0032880)
0.00002 regulation of mononuclear cell proliferation (GO:0032944)
0.00002 cellular catabolic process (GO:0044248)
0.00002 response to virus (GO:0009615)
0.00003 positive regulation of MAPK cascade (GO:0043410)
0.00003 neurogenesis (GO:0022008)
0.00003 organic substance catabolic process (GO:1901575)
0.00003 positive regulation of lymphocyte activation (GO:0051251)
0.00003 organonitrogen compound metabolic process (GO:1901564)
0.00003 regulation of lymphocyte activation (GO:0051249)
0.00004 regulation of lymphocyte proliferation (GO:0050670)
0.00004 cell cycle process (GO:0022402)
0.00004 establishment of localization in cell (GO:0051649)
0.00004 cellular response to endogenous stimulus (GO:0071495)
0.00004 chromosome organization (GO:0051276)
0.00005 transmembrane receptor protein tyrosine kinase signaling pathway (GO:0007169)
0.00005 regulation of multi-organism process (GO:0043900)
0.00005 regulation of epithelial cell proliferation (GO:0050678)
0.00005 response to cytokine (GO:0034097)
0.00005 cellular protein localization (GO:0034613)
0.00006 cellular macromolecule localization (GO:0070727)
0.00006 cell chemotaxis (GO:0060326)
0.00006 positive regulation of mononuclear cell proliferation (GO:0032946)
0.00007 organic substance transport (GO:0071702)
0.00008 protein complex assembly (GO:0006461)
0.00008 protein complex biogenesis (GO:0070271)
0.00008 cell cycle (GO:0007049)
0.00008 regulation of cysteine-type endopeptidase activity involved in apoptotic process (GO:0043281)
0.00009 response to bacterium (GO:0009617)
0.00009 cellular component assembly (GO:0022607)
0.00009 regulation of establishment of protein localization (GO:0070201)
0.00009 nucleic acid-templated transcription (GO:0097659)
0.00010 positive regulation of leukocyte proliferation (GO:0070665)
0.00011 response to inorganic substance (GO:0010035)
0.00011 response to abiotic stimulus (GO:0009628)
0.00011 positive regulation of homotypic cell-cell adhesion (GO:0034112)
0.00011 positive regulation of leukocyte cell-cell adhesion (GO:1903039)
0.00012 positive regulation of lymphocyte proliferation (GO:0050671)
0.00013 positive regulation of cytokine production (GO:0001819)
0.00013 regulation of sequence-specific DNA binding transcription factor activity (GO:0051090)
0.00014 regulation of vesicle-mediated transport (GO:0060627)
0.00015 positive regulation of hemopoiesis (GO:1903708)
0.00015 transcription, DNA-templated (GO:0006351)
0.00016 regulation of leukocyte cell-cell adhesion (GO:1903037)
0.00017 RNA biosynthetic process (GO:0032774)
0.00017 homotypic cell-cell adhesion (GO:0034109)
0.00022 regulation of protein serine/threonine kinase activity (GO:0071900)
0.00023 negative regulation of transcription from RNA polymerase II promoter (GO:0000122)
0.00024 chemical homeostasis (GO:0048878)
0.00028 positive regulation of T cell activation (GO:0050870)
0.00031 generation of neurons (GO:0048699)
0.00031 negative regulation of transport (GO:0051051)
0.00033 cell development (GO:0048468)
0.00036 circulatory system development (GO:0072359)
0.00036 cardiovascular system development (GO:0072358)
0.00037 establishment of protein localization (GO:0045184)
0.00038 regulation of cysteine-type endopeptidase activity (GO:2000116)
0.00038 regulation of intrinsic apoptotic signaling pathway (GO:2001242)
0.00038 response to wounding (GO:0009611)
0.00039 regulation of T cell proliferation (GO:0042129)
0.00040 defense response to other organism (GO:0098542)
0.00048 positive regulation of response to external stimulus (GO:0032103)
0.00049 negative regulation of intracellular signal transduction (GO:1902532)
0.00050 regulation of T cell activation (GO:0050863)
0.00051 cellular response to DNA damage stimulus (GO:0006974)
0.00053 regulation of endopeptidase activity (GO:0052548)
0.00055 positive regulation of T cell proliferation (GO:0042102)
0.00056 cellular response to lipid (GO:0071396)
0.00060 peptidyl-amino acid modification (GO:0018193)
0.00071 negative regulation of cell cycle (GO:0045786)
0.00071 regulation of peptidase activity (GO:0052547)
0.00072 negative regulation of catalytic activity (GO:0043086)
0.00078 proteolysis (GO:0006508)
0.00078 ossification (GO:0001503)
0.00078 positive regulation of cell-cell adhesion (GO:0022409)
0.00083 positive regulation of apoptotic signaling pathway (GO:2001235)
0.00094 regulation of chemotaxis (GO:0050920)
0.00098 regulation of homotypic cell-cell adhesion (GO:0034110)
0.00101 embryo development (GO:0009790)
0.00111 cellular response to growth factor stimulus (GO:0071363)
0.00111 regulation of protein complex assembly (GO:0043254)
0.00122 regulation of intracellular transport (GO:0032386)
0.00128 negative regulation of protein modification process (GO:0031400)
0.00129 regulation of cell-cell adhesion (GO:0022407)
0.00132 negative regulation of apoptotic signaling pathway (GO:2001234)
0.00151 response to growth factor (GO:0070848)
0.00153 regulation of protein transport (GO:0051223)
0.00156 regulation of symbiosis, encompassing mutualism through parasitism (GO:0043903)
0.00158 innate immune response (GO:0045087)
0.00165 epithelium development (GO:0060429)
0.00169 regulation of extrinsic apoptotic signaling pathway (GO:2001236)
0.00169 regulation of epithelial cell migration (GO:0010632)
0.00174 hematopoietic or lymphoid organ development (GO:0048534)
0.00177 regulation of hemopoiesis (GO:1903706)
0.00210 response to drug (GO:0042493)
0.00213 regulation of peptidyl-tyrosine phosphorylation (GO:0050730)
0.00228 positive regulation of protein complex assembly (GO:0031334)
0.00229 lipid metabolic process (GO:0006629)
0.00234 regulation of immune effector process (GO:0002697)
0.00243 protein localization to organelle (GO:0033365)
0.00247 positive regulation of protein transport (GO:0051222)
0.00265 single-organism cellular localization (GO:1902580)
0.00274 positive regulation of protein serine/threonine kinase activity (GO:0071902)
0.00292 regulation of binding (GO:0051098)
0.00297 regulation of secretion (GO:0051046)
0.00301 regulation of cell-substrate adhesion (GO:0010810)
0.00303 regulation of vasculature development (GO:1901342)
0.00304 apoptotic signaling pathway (GO:0097190)
0.00308 response to metal ion (GO:0010038)
0.00311 positive regulation of chemotaxis (GO:0050921)
0.00314 positive regulation of myeloid cell differentiation (GO:0045639)
0.00319 posttranscriptional regulation of gene expression (GO:0010608)
0.00319 negative regulation of proteolysis (GO:0045861)
0.00332 positive regulation of epithelial cell migration (GO:0010634)
0.00337 ion transport (GO:0006811)
0.00360 response to organic cyclic compound (GO:0014070)
0.00364 negative regulation of phosphorus metabolic process (GO:0010563)
0.00364 negative regulation of phosphate metabolic process (GO:0045936)
0.00367 regulation of viral process (GO:0050792)
0.00383 positive regulation of cell-substrate adhesion (GO:0010811)
0.00387 regulation of smooth muscle cell proliferation (GO:0048660)
0.00401 hemopoiesis (GO:0030097)
0.00405 regulation of angiogenesis (GO:0045765)
0.00408 regulation of behavior (GO:0050795)
0.00418 negative regulation of immune system process (GO:0002683)
0.00428 regulation of cell morphogenesis (GO:0022604)
0.00436 vesicle-mediated transport (GO:0016192)
0.00461 immune system development (GO:0002520)
0.00495 osteoblast differentiation (GO:0001649)
0.00515 regulation of protein catabolic process (GO:0042176)
0.00534 organophosphate metabolic process (GO:0019637)
0.00539 positive regulation of peptidyl-tyrosine phosphorylation (GO:0050731)
0.00546 positive regulation of cell development (GO:0010720)
0.00576 regulation of peptidyl-serine phosphorylation (GO:0033135)
0.00587 chromatin remodeling (GO:0006338)
0.00617 negative regulation of phosphorylation (GO:0042326)
0.00632 antimicrobial humoral response (GO:0019730)
0.00663 organic acid metabolic process (GO:0006082)
0.00677 immune effector process (GO:0002252)
0.00694 protein transport (GO:0015031)
0.00698 regulation of cellular protein localization (GO:1903827)
0.00715 positive regulation of sequence-specific DNA binding transcription factor activity (GO:0051091)
0.00790 antibacterial humoral response (GO:0019731)
0.00806 leukocyte migration (GO:0050900)
0.00842 organ morphogenesis (GO:0009887)
0.00845 positive regulation of behavior (GO:0048520)
0.00873 organonitrogen compound catabolic process (GO:1901565)
0.00923 embryonic morphogenesis (GO:0048598)
0.00924 carboxylic acid metabolic process (GO:0019752)
0.00997 regulation of secretion by cell (GO:1903530)
0.01000 humoral immune response (GO:0006959)
0.01010 nuclear import (GO:0051170)
0.01010 oxoacid metabolic process (GO:0043436)
0.01030 mitotic cell cycle process (GO:1903047)
0.01050 regulation of MAP kinase activity (GO:0043405)
0.01130 regulation of viral life cycle (GO:1903900)
0.01250 regulation of endocytosis (GO:0030100)
0.01280 single-organism nuclear import (GO:1902593)
0.01280 protein import into nucleus (GO:0006606)
0.01280 protein targeting to nucleus (GO:0044744)
0.01350 regulation of cell development (GO:0060284)
0.01400 regulation of endothelial cell proliferation (GO:0001936)
0.01420 negative regulation of cellular component movement (GO:0051271)
0.01440 regulation of cytoplasmic transport (GO:1903649)
0.01480 metal ion homeostasis (GO:0055065)
0.01520 regulation of mitotic cell cycle phase transition (GO:1901990)
0.01620 wound healing (GO:0042060)
0.01650 regulation of nucleotide metabolic process (GO:0006140)
0.01830 regulation of lipid metabolic process (GO:0019216)
0.01830 negative regulation of multi-organism process (GO:0043901)
0.01860 peptidyl-serine phosphorylation (GO:0018105)
0.01860 negative regulation of cell motility (GO:2000146)
0.01860 response to nitrogen compound (GO:1901698)
0.01910 unsaturated fatty acid metabolic process (GO:0033559)
0.01930 regulation of mitotic cell cycle (GO:0007346)
0.02010 vasculature development (GO:0001944)
0.02030 icosanoid metabolic process (GO:0006690)
0.02030 fatty acid derivative metabolic process (GO:1901568)
0.02070 positive regulation of cell cycle (GO:0045787)
0.02120 positive regulation of peptidyl-serine phosphorylation (GO:0033138)
0.02140 blood vessel development (GO:0001568)
0.02170 negative regulation of locomotion (GO:0040013)
0.02210 mitotic cell cycle (GO:0000278)
0.02320 negative regulation of cell differentiation (GO:0045596)
0.02480 cellular lipid metabolic process (GO:0044255)
0.02520 cellular macromolecular complex assembly (GO:0034622)
0.02580 epithelial cell differentiation (GO:0030855)
0.02650 regulation of cytoskeleton organization (GO:0051493)
0.02660 lipid biosynthetic process (GO:0008610)
0.02690 regulation of reactive oxygen species metabolic process (GO:2000377)
0.02690 regulation of cyclic nucleotide metabolic process (GO:0030799)
0.02690 intracellular transport (GO:0046907)
0.02780 nuclear transport (GO:0051169)
0.02800 regulation of cellular amide metabolic process (GO:0034248)
0.02830 nucleocytoplasmic transport (GO:0006913)
0.02900 regulation of protein binding (GO:0043393)
0.02910 negative regulation of viral process (GO:0048525)
0.02910 defense response to bacterium (GO:0042742)
0.03100 regulation of immune response (GO:0050776)
0.03140 organonitrogen compound biosynthetic process (GO:1901566)
0.03210 transcription from RNA polymerase II promoter (GO:0006366)
0.03240 organic hydroxy compound biosynthetic process (GO:1901617)
0.03240 positive regulation of lipid metabolic process (GO:0045834)
0.03260 regulation of cell cycle process (GO:0010564)
0.03350 regulation of protein ubiquitination (GO:0031396)
0.03440 cellular response to cytokine stimulus (GO:0071345)
0.03520 single-organism organelle organization (GO:1902589)
0.03560 protein import (GO:0017038)
0.03680 peptidyl-serine modification (GO:0018209)
0.03770 regulation of body fluid levels (GO:0050878)
0.03800 neuron differentiation (GO:0030182)
0.03820 regulation of myeloid cell differentiation (GO:0045637)
0.03840 establishment of protein localization to organelle (GO:0072594)
0.03900 regulation of growth (GO:0040008)
0.03900 ion homeostasis (GO:0050801)
0.04110 regulation of defense response (GO:0031347)
0.04180 response to oxidative stress (GO:0006979)
0.04220 negative regulation of organelle organization (GO:0010639)
0.04470 activation of protein kinase activity (GO:0032147)
0.04770 protein oligomerization (GO:0051259)
0.04790 leukocyte chemotaxis (GO:0030595)
0.04920 regulation of response to wounding (GO:1903034)
