# Supplementary material for: Functional networks inference from rule-based machine learning models
Source: BioData Min. 2016 Sep 5;9:28. doi: 10.1186/s13040-016-0106-4 (PMC5011349; doi:10.1186/s13040-016-0106-4)
Supplement: Supplementary file 4 — Enriched terms. Complete list of enriched terms for each dataset and network. (XZ 3041 kb) [file 13040_2016_106_MOESM4_ESM.xz › enriched_terms/pearson/GSE2191/SE_C4_mf.txt]

0.00000 molecular_function (GO:0003674)
0.00000 binding (GO:0005488)
0.00000 protein binding (GO:0005515)
0.00000 organic cyclic compound binding (GO:0097159)
0.00000 heterocyclic compound binding (GO:1901363)
0.00000 nucleic acid binding (GO:0003676)
0.00000 RNA binding (GO:0003723)
0.00000 poly(A) RNA binding (GO:0044822)
0.00000 enzyme binding (GO:0019899)
0.00000 catalytic activity (GO:0003824)
0.00000 identical protein binding (GO:0042802)
0.00000 macromolecular complex binding (GO:0044877)
0.00000 receptor binding (GO:0005102)
0.00000 DNA binding (GO:0003677)
0.00001 protein complex binding (GO:0032403)
0.00001 glycoprotein binding (GO:0001948)
0.00003 protein dimerization activity (GO:0046983)
0.00008 structural constituent of ribosome (GO:0003735)
0.00010 regulatory region nucleic acid binding (GO:0001067)
0.00010 regulatory region DNA binding (GO:0000975)
0.00010 transcription regulatory region DNA binding (GO:0044212)
0.00010 ion binding (GO:0043167)
0.00013 carbohydrate derivative binding (GO:0097367)
0.00038 antigen binding (GO:0003823)
0.00039 cation binding (GO:0043169)
0.00056 oxidoreductase activity (GO:0016491)
0.00075 protein homodimerization activity (GO:0042803)
0.00101 hydrolase activity (GO:0016787)
0.00104 sequence-specific DNA binding (GO:0043565)
0.00129 transcription regulatory region sequence-specific DNA binding (GO:0000976)
0.00136 nucleic acid binding transcription factor activity (GO:0001071)
0.00136 transcription factor activity, sequence-specific DNA binding (GO:0003700)
0.00157 kinase binding (GO:0019900)
0.00162 transcription factor binding (GO:0008134)
0.00170 structural molecule activity (GO:0005198)
0.00216 metal ion binding (GO:0046872)
0.01030 protein kinase binding (GO:0019901)
0.02060 RNA polymerase II regulatory region DNA binding (GO:0001012)
0.02060 RNA polymerase II regulatory region sequence-specific DNA binding (GO:0000977)
0.02080 transition metal ion binding (GO:0046914)
0.02160 protein domain specific binding (GO:0019904)
0.02830 protease binding (GO:0002020)
0.04160 MHC protein complex binding (GO:0023023)
0.04180 enhancer sequence-specific DNA binding (GO:0001158)
0.04320 transcription factor activity, transcription factor binding (GO:0000989)
0.04530 chromatin binding (GO:0003682)
