# Supplementary material for: Functional networks inference from rule-based machine learning models
Source: BioData Min. 2016 Sep 5;9:28. doi: 10.1186/s13040-016-0106-4 (PMC5011349; doi:10.1186/s13040-016-0106-4)
Supplement: Supplementary file 4 — Enriched terms. Complete list of enriched terms for each dataset and network. (XZ 3041 kb) [file 13040_2016_106_MOESM4_ESM.xz › enriched_terms/pearson/LungH/SN_C4_bp.txt]

0.00000 biological_process (GO:0008150)
0.00000 response to stimulus (GO:0050896)
0.00000 biological regulation (GO:0065007)
0.00000 cellular process (GO:0009987)
0.00000 response to chemical (GO:0042221)
0.00000 regulation of biological process (GO:0050789)
0.00000 single-organism process (GO:0044699)
0.00000 regulation of cellular process (GO:0050794)
0.00000 single-multicellular organism process (GO:0044707)
0.00000 multicellular organismal process (GO:0032501)
0.00000 single-organism developmental process (GO:0044767)
0.00000 single-organism cellular process (GO:0044763)
0.00000 developmental process (GO:0032502)
0.00000 immune system process (GO:0002376)
0.00000 negative regulation of biological process (GO:0048519)
0.00000 regulation of cell proliferation (GO:0042127)
0.00000 regulation of apoptotic process (GO:0042981)
0.00000 positive regulation of cellular process (GO:0048522)
0.00000 regulation of cell death (GO:0010941)
0.00000 cellular response to chemical stimulus (GO:0070887)
0.00000 response to external stimulus (GO:0009605)
0.00000 multicellular organismal development (GO:0007275)
0.00000 regulation of programmed cell death (GO:0043067)
0.00000 positive regulation of biological process (GO:0048518)
0.00000 negative regulation of cellular process (GO:0048523)
0.00000 anatomical structure development (GO:0048856)
0.00000 cell differentiation (GO:0030154)
0.00000 cellular response to stimulus (GO:0051716)
0.00000 response to other organism (GO:0051707)
0.00000 response to external biotic stimulus (GO:0043207)
0.00000 positive regulation of response to stimulus (GO:0048584)
0.00000 system development (GO:0048731)
0.00000 regulation of metabolic process (GO:0019222)
0.00000 regulation of response to stimulus (GO:0048583)
0.00000 response to biotic stimulus (GO:0009607)
0.00000 regulation of multicellular organismal process (GO:0051239)
0.00000 regulation of cellular metabolic process (GO:0031323)
0.00000 response to organic substance (GO:0010033)
0.00000 regulation of primary metabolic process (GO:0080090)
0.00000 regulation of macromolecule metabolic process (GO:0060255)
0.00000 multi-organism process (GO:0051704)
0.00000 cellular developmental process (GO:0048869)
0.00000 positive regulation of cell death (GO:0010942)
0.00000 defense response (GO:0006952)
0.00000 positive regulation of cell proliferation (GO:0008284)
0.00000 cellular response to organic substance (GO:0071310)
0.00000 regulation of immune system process (GO:0002682)
0.00000 immune response (GO:0006955)
0.00000 organic substance metabolic process (GO:0071704)
0.00000 locomotion (GO:0040011)
0.00000 positive regulation of apoptotic process (GO:0043065)
0.00000 response to stress (GO:0006950)
0.00000 response to cytokine (GO:0034097)
0.00000 positive regulation of signal transduction (GO:0009967)
0.00000 positive regulation of programmed cell death (GO:0043068)
0.00000 regulation of signal transduction (GO:0009966)
0.00000 metabolic process (GO:0008152)
0.00000 positive regulation of cell communication (GO:0010647)
0.00000 positive regulation of cellular metabolic process (GO:0031325)
0.00000 response to bacterium (GO:0009617)
0.00000 negative regulation of multicellular organismal process (GO:0051241)
0.00000 positive regulation of signaling (GO:0023056)
0.00001 positive regulation of immune system process (GO:0002684)
0.00001 regulation of cellular protein metabolic process (GO:0032268)
0.00001 regulation of cell communication (GO:0010646)
0.00001 regulation of signaling (GO:0023051)
0.00001 negative regulation of cell death (GO:0060548)
0.00001 primary metabolic process (GO:0044238)
0.00001 negative regulation of apoptotic process (GO:0043066)
0.00001 positive regulation of macromolecule metabolic process (GO:0010604)
0.00002 negative regulation of programmed cell death (GO:0043069)
0.00002 regulation of multicellular organismal development (GO:2000026)
0.00003 regulation of cell migration (GO:0030334)
0.00003 regulation of gene expression (GO:0010468)
0.00004 positive regulation of multicellular organismal process (GO:0051240)
0.00004 organ development (GO:0048513)
0.00004 positive regulation of metabolic process (GO:0009893)
0.00004 tissue development (GO:0009888)
0.00004 regulation of nitrogen compound metabolic process (GO:0051171)
0.00005 regulation of developmental process (GO:0050793)
0.00007 localization of cell (GO:0051674)
0.00007 cell motility (GO:0048870)
0.00007 regulation of protein metabolic process (GO:0051246)
0.00008 regulation of locomotion (GO:0040012)
0.00009 regulation of cell motility (GO:2000145)
0.00012 positive regulation of cell migration (GO:0030335)
0.00013 innate immune response (GO:0045087)
0.00016 movement of cell or subcellular component (GO:0006928)
0.00017 single organism signaling (GO:0044700)
0.00017 signaling (GO:0023052)
0.00018 chemotaxis (GO:0006935)
0.00018 taxis (GO:0042330)
0.00018 positive regulation of cellular protein metabolic process (GO:0032270)
0.00018 regulation of biosynthetic process (GO:0009889)
0.00018 positive regulation of locomotion (GO:0040017)
0.00020 positive regulation of cell motility (GO:2000147)
0.00020 regulation of nucleobase-containing compound metabolic process (GO:0019219)
0.00020 cell migration (GO:0016477)
0.00027 positive regulation of cellular component movement (GO:0051272)
0.00027 regulation of macromolecule biosynthetic process (GO:0010556)
0.00028 signal transduction (GO:0007165)
0.00028 macromolecule metabolic process (GO:0043170)
0.00030 negative regulation of response to stimulus (GO:0048585)
0.00031 cell communication (GO:0007154)
0.00033 regulation of apoptotic signaling pathway (GO:2001233)
0.00042 cellular metabolic process (GO:0044237)
0.00042 regulation of localization (GO:0032879)
0.00044 regulation of intracellular signal transduction (GO:1902531)
0.00045 negative regulation of metabolic process (GO:0009892)
0.00048 regulation of cellular biosynthetic process (GO:0031326)
0.00049 regulation of RNA biosynthetic process (GO:2001141)
0.00053 negative regulation of cellular metabolic process (GO:0031324)
0.00055 cellular response to cadmium ion (GO:0071276)
0.00061 regulation of RNA metabolic process (GO:0051252)
0.00079 cell chemotaxis (GO:0060326)
0.00081 negative regulation of macromolecule metabolic process (GO:0010605)
0.00082 positive regulation of intracellular signal transduction (GO:1902533)
0.00084 positive regulation of protein metabolic process (GO:0051247)
0.00092 cell surface receptor signaling pathway (GO:0007166)
0.00103 cellular response to cytokine stimulus (GO:0071345)
0.00103 regulation of biological quality (GO:0065008)
0.00110 regulation of cell adhesion (GO:0030155)
0.00113 negative regulation of viral process (GO:0048525)
0.00113 defense response to bacterium (GO:0042742)
0.00130 leukocyte chemotaxis (GO:0030595)
0.00134 biological adhesion (GO:0022610)
0.00150 regulation of cellular component movement (GO:0051270)
0.00167 regulation of protein phosphorylation (GO:0001932)
0.00195 cellular response to lipid (GO:0071396)
0.00226 gene expression (GO:0010467)
0.00240 response to cadmium ion (GO:0046686)
0.00257 cell adhesion (GO:0007155)
0.00261 anatomical structure morphogenesis (GO:0009653)
0.00276 positive regulation of chemotaxis (GO:0050921)
0.00276 leukocyte migration (GO:0050900)
0.00295 regulation of viral process (GO:0050792)
0.00307 regulation of ERK1 and ERK2 cascade (GO:0070372)
0.00330 regulation of phosphorylation (GO:0042325)
0.00331 regulation of endothelial cell apoptotic process (GO:2000351)
0.00332 humoral immune response (GO:0006959)
0.00332 cellular response to lipopolysaccharide (GO:0071222)
0.00337 regulation of phosphate metabolic process (GO:0019220)
0.00349 negative regulation of cell proliferation (GO:0008285)
0.00367 regulation of phosphorus metabolic process (GO:0051174)
0.00391 positive regulation of developmental process (GO:0051094)
0.00408 extracellular structure organization (GO:0043062)
0.00408 extracellular matrix organization (GO:0030198)
0.00460 positive regulation of lymphocyte activation (GO:0051251)
0.00461 response to growth factor (GO:0070848)
0.00465 positive regulation of lymphocyte migration (GO:2000403)
0.00465 antigen processing and presentation of peptide antigen (GO:0048002)
0.00478 positive regulation of behavior (GO:0048520)
0.00483 response to virus (GO:0009615)
0.00519 positive regulation of leukocyte chemotaxis (GO:0002690)
0.00520 protein metabolic process (GO:0019538)
0.00525 regulation of cell differentiation (GO:0045595)
0.00531 regulation of molecular function (GO:0065009)
0.00565 regulation of cellular macromolecule biosynthetic process (GO:2000112)
0.00573 regulation of nucleic acid-templated transcription (GO:1903506)
0.00578 negative regulation of gene expression (GO:0010629)
0.00611 regulation of transcription, DNA-templated (GO:0006355)
0.00613 regulation of response to external stimulus (GO:0032101)
0.00648 response to oxygen-containing compound (GO:1901700)
0.00663 negative regulation of immune system process (GO:0002683)
0.00670 cellular response to growth factor stimulus (GO:0071363)
0.00748 regulation of epithelial cell proliferation (GO:0050678)
0.00755 defense response to other organism (GO:0098542)
0.00788 positive regulation of phosphorus metabolic process (GO:0010562)
0.00788 positive regulation of phosphate metabolic process (GO:0045937)
0.00827 regulation of symbiosis, encompassing mutualism through parasitism (GO:0043903)
0.00922 positive regulation of cell adhesion (GO:0045785)
0.00950 cellular response to molecule of bacterial origin (GO:0071219)
0.00953 cell activation (GO:0001775)
0.01010 myeloid leukocyte migration (GO:0097529)
0.01050 regulation of lymphocyte migration (GO:2000401)
0.01070 positive regulation of response to external stimulus (GO:0032103)
0.01080 cellular response to oxygen-containing compound (GO:1901701)
0.01300 negative regulation of nitrogen compound metabolic process (GO:0051172)
0.01340 ribosomal small subunit biogenesis (GO:0042274)
0.01380 regulation of response to stress (GO:0080134)
0.01460 protein complex subunit organization (GO:0071822)
0.01540 positive regulation of cell-cell adhesion (GO:0022409)
0.01620 regulation of MAPK cascade (GO:0043408)
0.01650 single organismal cell-cell adhesion (GO:0016337)
0.01890 negative regulation of multi-organism process (GO:0043901)
0.01920 regulation of epithelial cell apoptotic process (GO:1904035)
0.01970 response to lipopolysaccharide (GO:0032496)
0.02050 positive regulation of protein phosphorylation (GO:0001934)
0.02100 regulation of peptidase activity (GO:0052547)
0.02120 regulation of intrinsic apoptotic signaling pathway (GO:2001242)
0.02120 response to wounding (GO:0009611)
0.02160 regulation of T cell migration (GO:2000404)
0.02400 response to lipid (GO:0033993)
0.02420 negative regulation of apoptotic signaling pathway (GO:2001234)
0.02430 positive regulation of leukocyte activation (GO:0002696)
0.02480 rRNA processing (GO:0006364)
0.02480 response to interferon-gamma (GO:0034341)
0.02730 zymogen activation (GO:0031638)
0.02750 positive regulation of phosphorylation (GO:0042327)
0.02790 positive regulation of cell activation (GO:0050867)
0.02960 response to inorganic substance (GO:0010035)
0.03020 cellular macromolecule metabolic process (GO:0044260)
0.03300 homeostatic process (GO:0042592)
0.03480 positive regulation of leukocyte migration (GO:0002687)
0.03650 cellular response to zinc ion (GO:0071294)
0.03650 collagen fibril organization (GO:0030199)
0.03740 negative regulation of biosynthetic process (GO:0009890)
0.04190 regulation of leukocyte chemotaxis (GO:0002688)
0.04260 regulation of hydrolase activity (GO:0051336)
0.04360 regulation of lymphocyte proliferation (GO:0050670)
0.04380 regulation of lymphocyte activation (GO:0051249)
0.04380 regulation of catalytic activity (GO:0050790)
0.04570 cellular component biogenesis (GO:0044085)
0.04820 cellular response to biotic stimulus (GO:0071216)
0.04900 positive regulation of cell differentiation (GO:0045597)
