# Supplementary material for: Functional networks inference from rule-based machine learning models
Source: BioData Min. 2016 Sep 5;9:28. doi: 10.1186/s13040-016-0106-4 (PMC5011349; doi:10.1186/s13040-016-0106-4)
Supplement: Supplementary file 4 — Enriched terms. Complete list of enriched terms for each dataset and network. (XZ 3041 kb) [file 13040_2016_106_MOESM4_ESM.xz › enriched_terms/pearson/LungH/SN_C1_bp.txt]

0.00000 biological_process (GO:0008150)
0.00000 single-multicellular organism process (GO:0044707)
0.00000 response to chemical (GO:0042221)
0.00000 multicellular organismal process (GO:0032501)
0.00000 cellular response to cadmium ion (GO:0071276)
0.00000 immune system process (GO:0002376)
0.00000 response to stimulus (GO:0050896)
0.00001 response to cadmium ion (GO:0046686)
0.00016 antigen processing and presentation of peptide antigen (GO:0048002)
0.00065 cellular response to metal ion (GO:0071248)
0.00066 single-organism process (GO:0044699)
0.00070 immune response (GO:0006955)
0.00072 cellular response to chemical stimulus (GO:0070887)
0.00091 cellular response to inorganic substance (GO:0071241)
0.00152 cellular process (GO:0009987)
0.00226 response to inorganic substance (GO:0010035)
0.00259 antigen processing and presentation of peptide or polysaccharide antigen via MHC class II (GO:0002504)
0.00259 antigen processing and presentation of peptide antigen via MHC class II (GO:0002495)
0.00277 response to metal ion (GO:0010038)
0.00360 single-organism developmental process (GO:0044767)
0.00433 developmental process (GO:0032502)
0.00461 response to external stimulus (GO:0009605)
0.00530 prostaglandin metabolic process (GO:0006693)
0.00530 prostanoid metabolic process (GO:0006692)
0.00676 negative regulation of biological process (GO:0048519)
0.00767 cellular response to zinc ion (GO:0071294)
0.00767 collagen fibril organization (GO:0030199)
0.00850 antigen processing and presentation (GO:0019882)
0.00915 extracellular structure organization (GO:0043062)
0.00915 extracellular matrix organization (GO:0030198)
0.01090 biological regulation (GO:0065007)
0.01350 multicellular organismal development (GO:0007275)
0.01510 regulation of cell proliferation (GO:0042127)
0.02690 defense response (GO:0006952)
0.02790 humoral immune response (GO:0006959)
0.03870 response to zinc ion (GO:0010043)
0.04820 regulation of cell death (GO:0010941)
0.04840 regulation of biological process (GO:0050789)
0.04850 myeloid leukocyte migration (GO:0097529)
