# Supplementary material for: Functional networks inference from rule-based machine learning models
Source: BioData Min. 2016 Sep 5;9:28. doi: 10.1186/s13040-016-0106-4 (PMC5011349; doi:10.1186/s13040-016-0106-4)
Supplement: Supplementary file 4 — Enriched terms. Complete list of enriched terms for each dataset and network. (XZ 3041 kb) [file 13040_2016_106_MOESM4_ESM.xz › enriched_terms/pearson/LungH/SN_C3_bp.txt]

0.00000 response to chemical (GO:0042221)
0.00000 biological_process (GO:0008150)
0.00000 response to stimulus (GO:0050896)
0.00000 cellular response to cadmium ion (GO:0071276)
0.00000 single-multicellular organism process (GO:0044707)
0.00000 multicellular organismal process (GO:0032501)
0.00000 response to cadmium ion (GO:0046686)
0.00001 immune system process (GO:0002376)
0.00011 immune response (GO:0006955)
0.00021 cellular response to metal ion (GO:0071248)
0.00026 cellular response to chemical stimulus (GO:0070887)
0.00030 cellular response to inorganic substance (GO:0071241)
0.00052 response to inorganic substance (GO:0010035)
0.00076 response to metal ion (GO:0010038)
0.00142 antigen processing and presentation of peptide or polysaccharide antigen via MHC class II (GO:0002504)
0.00142 antigen processing and presentation of peptide antigen via MHC class II (GO:0002495)
0.00184 antigen processing and presentation of peptide antigen (GO:0048002)
0.00214 negative regulation of biological process (GO:0048519)
0.00261 prostaglandin metabolic process (GO:0006693)
0.00261 prostanoid metabolic process (GO:0006692)
0.00293 cellular process (GO:0009987)
0.00422 cellular response to zinc ion (GO:0071294)
0.00495 defense response (GO:0006952)
0.01140 humoral immune response (GO:0006959)
0.01150 regulation of cell death (GO:0010941)
0.01250 response to external stimulus (GO:0009605)
0.01250 regulation of cell proliferation (GO:0042127)
0.01340 biological regulation (GO:0065007)
0.01780 single-organism developmental process (GO:0044767)
0.02090 developmental process (GO:0032502)
0.02150 response to zinc ion (GO:0010043)
0.02840 negative regulation of cellular process (GO:0048523)
0.02850 single-organism process (GO:0044699)
0.03230 regulation of biological process (GO:0050789)
0.04180 extracellular structure organization (GO:0043062)
0.04180 extracellular matrix organization (GO:0030198)
0.04820 innate immune response (GO:0045087)
0.04850 regulation of apoptotic process (GO:0042981)
