# Supplementary material for: Functional networks inference from rule-based machine learning models
Source: BioData Min. 2016 Sep 5;9:28. doi: 10.1186/s13040-016-0106-4 (PMC5011349; doi:10.1186/s13040-016-0106-4)
Supplement: Supplementary file 4 — Enriched terms. Complete list of enriched terms for each dataset and network. (XZ 3041 kb) [file 13040_2016_106_MOESM4_ESM.xz › enriched_terms/pearson/LungH/SN_C2_mf.txt]

0.00000 molecular_function (GO:0003674)
0.00000 binding (GO:0005488)
0.00000 protein binding (GO:0005515)
0.00000 organic cyclic compound binding (GO:0097159)
0.00000 nucleic acid binding (GO:0003676)
0.00000 heterocyclic compound binding (GO:1901363)
0.00000 RNA binding (GO:0003723)
0.00000 macromolecular complex binding (GO:0044877)
0.00000 poly(A) RNA binding (GO:0044822)
0.00000 structural molecule activity (GO:0005198)
0.00000 receptor binding (GO:0005102)
0.00000 protein complex binding (GO:0032403)
0.00000 ion binding (GO:0043167)
0.00000 identical protein binding (GO:0042802)
0.00000 cation binding (GO:0043169)
0.00000 integrin binding (GO:0005178)
0.00001 structural constituent of ribosome (GO:0003735)
0.00001 metal ion binding (GO:0046872)
0.00002 cell adhesion molecule binding (GO:0050839)
0.00003 growth factor binding (GO:0019838)
0.00036 DNA binding (GO:0003677)
0.00072 enzyme regulator activity (GO:0030234)
0.00099 antigen binding (GO:0003823)
0.00110 platelet-derived growth factor binding (GO:0048407)
0.00235 enzyme binding (GO:0019899)
0.00513 anion binding (GO:0043168)
0.00950 carbohydrate derivative binding (GO:0097367)
0.01290 molecular function regulator (GO:0098772)
0.01490 transition metal ion binding (GO:0046914)
0.01620 protease binding (GO:0002020)
0.01830 regulatory region nucleic acid binding (GO:0001067)
0.01830 regulatory region DNA binding (GO:0000975)
0.01830 transcription regulatory region DNA binding (GO:0044212)
0.02520 transcription regulatory region sequence-specific DNA binding (GO:0000976)
0.02600 lipid binding (GO:0008289)
0.03080 carboxylic acid binding (GO:0031406)
0.03080 organic acid binding (GO:0043177)
0.03120 sequence-specific DNA binding (GO:0043565)
0.03460 actin filament binding (GO:0051015)
0.04870 calcium ion binding (GO:0005509)
