# Supplementary material for: Functional networks inference from rule-based machine learning models
Source: BioData Min. 2016 Sep 5;9:28. doi: 10.1186/s13040-016-0106-4 (PMC5011349; doi:10.1186/s13040-016-0106-4)
Supplement: Supplementary file 4 — Enriched terms. Complete list of enriched terms for each dataset and network. (XZ 3041 kb) [file 13040_2016_106_MOESM4_ESM.xz › enriched_terms/pearson/LungH/SN_GO.txt]

GO:0007599
GO:0022627
GO:0022625
GO:0051049
GO:0007596
GO:0010043
GO:0022626
GO:0098772
GO:0051716
GO:0019730
GO:0043207
GO:0042605
GO:2001233
GO:0030855
GO:0030595
GO:0060548
GO:0001067
GO:0050678
GO:0050839
GO:0042325
GO:0044212
GO:0042327
GO:0009607
GO:0009605
GO:0019538
GO:0051272
GO:0044428
GO:0044424
GO:0044425
GO:0044420
GO:0044421
GO:0044422
GO:0009892
GO:0009893
GO:0009890
GO:0009891
GO:0050671
GO:0098771
GO:0005488
GO:0050789
GO:0051345
GO:2000401
GO:0002684
GO:0002685
GO:0002682
GO:0030054
GO:0002688
GO:0019882
GO:0098602
GO:0098609
GO:0070161
GO:0016072
GO:0071345
GO:0006693
GO:0006692
GO:0000976
GO:0009967
GO:0048407
GO:0010558
GO:0071248
GO:0048145
GO:0071241
GO:0051128
GO:0043565
GO:0060284
GO:0005509
GO:0043901
GO:0008284
GO:0008285
GO:0050878
GO:0008289
GO:0050870
GO:0098542
GO:0005912
GO:0048519
GO:0044464
GO:0042592
GO:0022407
GO:0050900
GO:0071944
GO:0007275
GO:0022409
GO:0070062
GO:0033993
GO:2000112
GO:0043065
GO:0070663
GO:0043066
GO:0070665
GO:0043062
GO:0046686
GO:0043069
GO:0043068
GO:0019219
GO:0045087
GO:0044767
GO:0044763
GO:0005615
GO:1901700
GO:1901701
GO:0051270
GO:0040017
GO:0048856
GO:0070013
GO:2000026
GO:0048525
GO:0048520
GO:0048523
GO:0048522
GO:0034112
GO:0007162
GO:0007165
GO:0007166
GO:0003735
GO:0044710
GO:0045785
GO:0016020
GO:0070848
GO:0044093
GO:0098644
GO:0098643
GO:0006935
GO:0002504
GO:0098589
GO:0019899
GO:0010038
GO:2001141
GO:0010035
GO:0051707
GO:0010033
GO:0051704
GO:0042611
GO:0042613
GO:0043230
GO:0043231
GO:0043232
GO:0023057
GO:0005829
GO:0010629
GO:0010628
GO:0048002
GO:0005924
GO:0005925
GO:0009653
GO:0044260
GO:0072562
GO:0006364
GO:0050793
GO:0050792
GO:0050790
GO:0009889
GO:0009888
GO:0050795
GO:0050794
GO:0051239
GO:0051336
GO:0051174
GO:0050896
GO:0051338
GO:0002694
GO:0002696
GO:2000145
GO:0002690
GO:2000147
GO:0051240
GO:1902041
GO:0032103
GO:0032101
GO:0002495
GO:0070887
GO:0044699
GO:0043408
GO:0051249
GO:0031091
GO:0005581
GO:0005583
GO:0010557
GO:0010562
GO:0051241
GO:0051246
GO:0051247
GO:1903039
GO:0002020
GO:0031399
GO:0032403
GO:2001242
GO:0040011
GO:0010556
GO:0044822
GO:0071396
GO:0044391
GO:0040012
GO:0043228
GO:0005515
GO:0048731
GO:0005102
GO:0070372
GO:0016337
GO:0043933
GO:0050867
GO:0042981
GO:0045935
GO:0045934
GO:0045937
GO:0052547
GO:0052548
GO:0042221
GO:0022008
GO:0044238
GO:0044237
GO:2001234
GO:0019220
GO:0019222
GO:0019731
GO:0048585
GO:0048584
GO:0048583
GO:0031974
GO:0072359
GO:0072358
GO:0060326
GO:1901363
GO:0071840
GO:0030055
GO:0009968
GO:0002687
GO:0009966
GO:0048869
GO:0048513
GO:0048518
GO:2000404
GO:0046872
GO:0002683
GO:0042127
GO:0044700
GO:0044707
GO:0002376
GO:0065010
GO:0008270
GO:0098590
GO:0022603
GO:0006928
GO:0043229
GO:0051674
GO:0003674
GO:0003676
GO:0003677
GO:0005622
GO:0043227
GO:0043226
GO:0019838
GO:1904035
GO:0071219
GO:0071216
GO:0016477
GO:0034097
GO:0006952
GO:0043903
GO:0006950
GO:0050817
GO:0003823
GO:0006955
GO:1902533
GO:0006959
GO:0031982
GO:0031981
GO:0003824
GO:0097159
GO:0080134
GO:0031401
GO:0031406
GO:0001775
GO:0044446
GO:0006355
GO:0044444
GO:0006357
GO:0030155
GO:0030154
GO:0031012
GO:0043168
GO:0009719
GO:0043169
GO:1902531
GO:0042274
GO:0005634
GO:0043167
GO:0050865
GO:0032270
GO:0042802
GO:0032502
GO:0032501
GO:0009986
GO:0009987
GO:2000351
GO:1903506
GO:0032879
GO:0071363
GO:0051251
GO:0051253
GO:0051252
GO:0050670
GO:0051254
GO:0001817
GO:0071222
GO:0015629
GO:0043462
GO:0051050
GO:0031638
GO:0043067
GO:0071704
GO:0071310
GO:0044445
GO:0030335
GO:0030334
GO:0030234
GO:0000975
GO:0034341
GO:1902679
GO:0051171
GO:0051172
GO:0051173
GO:0051179
GO:0045121
GO:0080090
GO:0050920
GO:0050921
GO:0005198
GO:0010605
GO:0010604
GO:0042330
GO:0009615
GO:0009617
GO:0009611
GO:0031988
GO:0043281
GO:0043234
GO:0044877
GO:0060255
GO:0032781
GO:0030162
GO:0030168
GO:0016616
GO:0048870
GO:0097367
GO:0043233
GO:0030199
GO:0030198
GO:0032946
GO:0042742
GO:0032944
GO:0032496
GO:0071294
GO:0016043
GO:0065007
GO:0065009
GO:0065008
GO:0051130
GO:0005737
GO:2000403
GO:0042060
GO:0071276
GO:0008150
GO:0008152
GO:0005840
GO:0005730
GO:0015934
GO:0015935
GO:0050801
GO:0023056
GO:0009790
GO:0023052
GO:0010648
GO:0023051
GO:0010647
GO:0010646
GO:0043085
GO:1903901
GO:0022610
GO:0044459
GO:0060429
GO:0045597
GO:0045595
GO:0055080
GO:0051093
GO:0032268
GO:0051094
GO:0043177
GO:0009725
GO:0005578
GO:0005623
GO:0043170
GO:0003723
GO:0097529
GO:0071495
GO:0031328
GO:0031327
GO:0031326
GO:0031325
GO:0031324
GO:0031323
GO:0010942
GO:0010941
GO:0071822
GO:0072376
GO:0098805
GO:0030529
GO:0097458
GO:0010467
GO:0044085
GO:0010468
GO:0005178
GO:0034109
GO:0051015
GO:0005886
GO:0007155
GO:0007154
GO:1903561
GO:0048699
GO:0032991
GO:0046914
GO:0007399
GO:0001934
GO:0005575
GO:0044087
GO:0005577
GO:0005576
GO:0001932
GO:0070527
