# Supplementary material for: Functional networks inference from rule-based machine learning models
Source: BioData Min. 2016 Sep 5;9:28. doi: 10.1186/s13040-016-0106-4 (PMC5011349; doi:10.1186/s13040-016-0106-4)
Supplement: Supplementary file 4 — Enriched terms. Complete list of enriched terms for each dataset and network. (XZ 3041 kb) [file 13040_2016_106_MOESM4_ESM.xz › enriched_terms/pearson/LungH/SE_C2_p.txt]

0.00001 Inflammation mediated by chemokine and cytokine signaling pathway (P00031)
0.00077 Integrin signalling pathway (P00034)
0.04200 Cytoskeletal regulation by Rho GTPase (P00016)
