# Supplementary material for: Functional networks inference from rule-based machine learning models
Source: BioData Min. 2016 Sep 5;9:28. doi: 10.1186/s13040-016-0106-4 (PMC5011349; doi:10.1186/s13040-016-0106-4)
Supplement: Supplementary file 4 — Enriched terms. Complete list of enriched terms for each dataset and network. (XZ 3041 kb) [file 13040_2016_106_MOESM4_ESM.xz › enriched_terms/pearson/LungH/SN_C2_p.txt]

0.00001 Inflammation mediated by chemokine and cytokine signaling pathway (P00031)
0.00003 Integrin signalling pathway (P00034)
0.01250 Plasminogen activating cascade (P00050)
0.01440 Gonadotropin releasing hormone receptor pathway (P06664)
0.03100 Cytoskeletal regulation by Rho GTPase (P00016)
