# Supplementary material for: Functional networks inference from rule-based machine learning models
Source: BioData Min. 2016 Sep 5;9:28. doi: 10.1186/s13040-016-0106-4 (PMC5011349; doi:10.1186/s13040-016-0106-4)
Supplement: Supplementary file 4 — Enriched terms. Complete list of enriched terms for each dataset and network. (XZ 3041 kb) [file 13040_2016_106_MOESM4_ESM.xz › enriched_terms/pearson/LungH/SE_C1_bp.txt]

0.00000 biological_process (GO:0008150)
0.00000 single-multicellular organism process (GO:0044707)
0.00000 multicellular organismal process (GO:0032501)
0.00000 immune system process (GO:0002376)
0.00000 response to chemical (GO:0042221)
0.00000 response to stimulus (GO:0050896)
0.00000 single-organism developmental process (GO:0044767)
0.00000 cellular process (GO:0009987)
0.00000 developmental process (GO:0032502)
0.00000 multicellular organismal development (GO:0007275)
0.00000 single-organism process (GO:0044699)
0.00001 cellular response to cadmium ion (GO:0071276)
0.00002 biological regulation (GO:0065007)
0.00003 immune response (GO:0006955)
0.00003 cell differentiation (GO:0030154)
0.00005 response to cadmium ion (GO:0046686)
0.00006 system development (GO:0048731)
0.00007 anatomical structure development (GO:0048856)
0.00011 negative regulation of biological process (GO:0048519)
0.00029 regulation of cell proliferation (GO:0042127)
0.00029 regulation of biological process (GO:0050789)
0.00034 cellular response to chemical stimulus (GO:0070887)
0.00050 response to external stimulus (GO:0009605)
0.00082 negative regulation of cellular process (GO:0048523)
0.00089 innate immune response (GO:0045087)
0.00105 positive regulation of cell proliferation (GO:0008284)
0.00106 cellular response to metal ion (GO:0071248)
0.00113 antigen processing and presentation of peptide antigen (GO:0048002)
0.00126 response to cytokine (GO:0034097)
0.00131 cellular response to zinc ion (GO:0071294)
0.00152 cellular response to inorganic substance (GO:0071241)
0.00170 leukocyte chemotaxis (GO:0030595)
0.00195 single-organism cellular process (GO:0044763)
0.00314 defense response (GO:0006952)
0.00318 cellular developmental process (GO:0048869)
0.00363 humoral immune response (GO:0006959)
0.00381 myeloid leukocyte migration (GO:0097529)
0.00439 homeostatic process (GO:0042592)
0.00683 regulation of cellular process (GO:0050794)
0.00699 locomotion (GO:0040011)
0.00748 multi-organism process (GO:0051704)
0.00855 extracellular structure organization (GO:0043062)
0.00855 extracellular matrix organization (GO:0030198)
0.00902 response to zinc ion (GO:0010043)
0.00946 response to metal ion (GO:0010038)
0.01040 antigen processing and presentation of peptide or polysaccharide antigen via MHC class II (GO:0002504)
0.01040 antigen processing and presentation of peptide antigen via MHC class II (GO:0002495)
0.01300 organ development (GO:0048513)
0.01310 response to inorganic substance (GO:0010035)
0.01390 response to other organism (GO:0051707)
0.01390 response to external biotic stimulus (GO:0043207)
0.01590 response to interferon-gamma (GO:0034341)
0.02450 regulation of locomotion (GO:0040012)
0.02710 prostaglandin metabolic process (GO:0006693)
0.02710 prostanoid metabolic process (GO:0006692)
0.02730 response to biotic stimulus (GO:0009607)
0.03050 collagen fibril organization (GO:0030199)
0.03090 regulation of multicellular organismal development (GO:2000026)
0.03420 skin development (GO:0043588)
0.03730 regulation of multicellular organismal process (GO:0051239)
0.03800 positive regulation of locomotion (GO:0040017)
0.04240 leukocyte migration (GO:0050900)
0.04810 response to interferon-alpha (GO:0035455)
0.04960 positive regulation of cell migration (GO:0030335)
