# Supplementary material for: Functional networks inference from rule-based machine learning models
Source: BioData Min. 2016 Sep 5;9:28. doi: 10.1186/s13040-016-0106-4 (PMC5011349; doi:10.1186/s13040-016-0106-4)
Supplement: Supplementary file 4 — Enriched terms. Complete list of enriched terms for each dataset and network. (XZ 3041 kb) [file 13040_2016_106_MOESM4_ESM.xz › enriched_terms/pearson/LungH/SN_C2_bp.txt]

0.00000 biological_process (GO:0008150)
0.00000 biological regulation (GO:0065007)
0.00000 response to stimulus (GO:0050896)
0.00000 regulation of biological process (GO:0050789)
0.00000 single-multicellular organism process (GO:0044707)
0.00000 cellular process (GO:0009987)
0.00000 single-organism process (GO:0044699)
0.00000 multicellular organismal process (GO:0032501)
0.00000 regulation of cellular process (GO:0050794)
0.00000 response to chemical (GO:0042221)
0.00000 negative regulation of biological process (GO:0048519)
0.00000 single-organism cellular process (GO:0044763)
0.00000 single-organism developmental process (GO:0044767)
0.00000 developmental process (GO:0032502)
0.00000 positive regulation of biological process (GO:0048518)
0.00000 negative regulation of cellular process (GO:0048523)
0.00000 positive regulation of cellular process (GO:0048522)
0.00000 multicellular organismal development (GO:0007275)
0.00000 regulation of multicellular organismal process (GO:0051239)
0.00000 regulation of cell proliferation (GO:0042127)
0.00000 anatomical structure development (GO:0048856)
0.00000 regulation of metabolic process (GO:0019222)
0.00000 system development (GO:0048731)
0.00000 cellular response to chemical stimulus (GO:0070887)
0.00000 immune system process (GO:0002376)
0.00000 cell differentiation (GO:0030154)
0.00000 response to organic substance (GO:0010033)
0.00000 cellular response to stimulus (GO:0051716)
0.00000 regulation of cellular metabolic process (GO:0031323)
0.00000 regulation of primary metabolic process (GO:0080090)
0.00000 regulation of cell death (GO:0010941)
0.00000 positive regulation of response to stimulus (GO:0048584)
0.00000 regulation of apoptotic process (GO:0042981)
0.00000 regulation of response to stimulus (GO:0048583)
0.00000 regulation of programmed cell death (GO:0043067)
0.00000 response to external stimulus (GO:0009605)
0.00000 regulation of macromolecule metabolic process (GO:0060255)
0.00000 cellular developmental process (GO:0048869)
0.00000 negative regulation of multicellular organismal process (GO:0051241)
0.00000 cellular response to organic substance (GO:0071310)
0.00000 positive regulation of metabolic process (GO:0009893)
0.00000 regulation of developmental process (GO:0050793)
0.00000 regulation of multicellular organismal development (GO:2000026)
0.00000 response to stress (GO:0006950)
0.00000 response to other organism (GO:0051707)
0.00000 response to external biotic stimulus (GO:0043207)
0.00000 positive regulation of cellular metabolic process (GO:0031325)
0.00000 positive regulation of cell proliferation (GO:0008284)
0.00000 positive regulation of multicellular organismal process (GO:0051240)
0.00000 positive regulation of macromolecule metabolic process (GO:0010604)
0.00000 organ development (GO:0048513)
0.00000 response to biotic stimulus (GO:0009607)
0.00000 regulation of signal transduction (GO:0009966)
0.00000 regulation of signaling (GO:0023051)
0.00000 regulation of cell migration (GO:0030334)
0.00000 positive regulation of signal transduction (GO:0009967)
0.00000 regulation of localization (GO:0032879)
0.00000 locomotion (GO:0040011)
0.00000 regulation of cell communication (GO:0010646)
0.00000 positive regulation of signaling (GO:0023056)
0.00000 regulation of biosynthetic process (GO:0009889)
0.00000 regulation of immune system process (GO:0002682)
0.00000 multi-organism process (GO:0051704)
0.00000 regulation of cellular protein metabolic process (GO:0032268)
0.00000 regulation of molecular function (GO:0065009)
0.00000 positive regulation of cell communication (GO:0010647)
0.00000 regulation of cell motility (GO:2000145)
0.00000 regulation of locomotion (GO:0040012)
0.00000 regulation of macromolecule biosynthetic process (GO:0010556)
0.00000 negative regulation of cell death (GO:0060548)
0.00000 positive regulation of immune system process (GO:0002684)
0.00000 regulation of cellular biosynthetic process (GO:0031326)
0.00000 regulation of nitrogen compound metabolic process (GO:0051171)
0.00000 regulation of biological quality (GO:0065008)
0.00000 negative regulation of apoptotic process (GO:0043066)
0.00000 tissue development (GO:0009888)
0.00000 regulation of nucleobase-containing compound metabolic process (GO:0019219)
0.00000 regulation of gene expression (GO:0010468)
0.00000 defense response (GO:0006952)
0.00000 regulation of catalytic activity (GO:0050790)
0.00000 negative regulation of programmed cell death (GO:0043069)
0.00000 organic substance metabolic process (GO:0071704)
0.00000 positive regulation of locomotion (GO:0040017)
0.00000 positive regulation of cell migration (GO:0030335)
0.00000 positive regulation of cell death (GO:0010942)
0.00000 regulation of cellular component movement (GO:0051270)
0.00000 regulation of protein metabolic process (GO:0051246)
0.00000 positive regulation of cell motility (GO:2000147)
0.00000 positive regulation of developmental process (GO:0051094)
0.00000 positive regulation of cellular component movement (GO:0051272)
0.00000 regulation of cell differentiation (GO:0045595)
0.00000 response to oxygen-containing compound (GO:1901700)
0.00000 metabolic process (GO:0008152)
0.00000 immune response (GO:0006955)
0.00000 positive regulation of apoptotic process (GO:0043065)
0.00000 negative regulation of metabolic process (GO:0009892)
0.00000 regulation of RNA biosynthetic process (GO:2001141)
0.00000 localization of cell (GO:0051674)
0.00000 cell motility (GO:0048870)
0.00000 positive regulation of cellular protein metabolic process (GO:0032270)
0.00000 biological adhesion (GO:0022610)
0.00000 signal transduction (GO:0007165)
0.00000 negative regulation of response to stimulus (GO:0048585)
0.00000 negative regulation of developmental process (GO:0051093)
0.00000 primary metabolic process (GO:0044238)
0.00000 positive regulation of programmed cell death (GO:0043068)
0.00000 single organism signaling (GO:0044700)
0.00000 signaling (GO:0023052)
0.00000 negative regulation of cellular metabolic process (GO:0031324)
0.00000 regulation of cellular macromolecule biosynthetic process (GO:2000112)
0.00000 regulation of RNA metabolic process (GO:0051252)
0.00000 response to cytokine (GO:0034097)
0.00000 response to wounding (GO:0009611)
0.00001 regulation of phosphate metabolic process (GO:0019220)
0.00001 regulation of cell adhesion (GO:0030155)
0.00001 regulation of phosphorus metabolic process (GO:0051174)
0.00001 regulation of protein phosphorylation (GO:0001932)
0.00001 cell migration (GO:0016477)
0.00001 regulation of phosphorylation (GO:0042325)
0.00001 cell communication (GO:0007154)
0.00001 movement of cell or subcellular component (GO:0006928)
0.00001 response to bacterium (GO:0009617)
0.00001 response to endogenous stimulus (GO:0009719)
0.00001 regulation of hydrolase activity (GO:0051336)
0.00001 cell adhesion (GO:0007155)
0.00001 negative regulation of macromolecule metabolic process (GO:0010605)
0.00001 positive regulation of protein metabolic process (GO:0051247)
0.00002 regulation of nucleic acid-templated transcription (GO:1903506)
0.00002 cell activation (GO:0001775)
0.00002 positive regulation of molecular function (GO:0044093)
0.00003 cell surface receptor signaling pathway (GO:0007166)
0.00003 response to inorganic substance (GO:0010035)
0.00003 regulation of transcription, DNA-templated (GO:0006355)
0.00004 response to metal ion (GO:0010038)
0.00004 regulation of apoptotic signaling pathway (GO:2001233)
0.00005 coagulation (GO:0050817)
0.00005 positive regulation of intracellular signal transduction (GO:1902533)
0.00005 cellular response to lipid (GO:0071396)
0.00005 regulation of epithelial cell proliferation (GO:0050678)
0.00006 positive regulation of catalytic activity (GO:0043085)
0.00006 positive regulation of cell differentiation (GO:0045597)
0.00007 cellular response to endogenous stimulus (GO:0071495)
0.00007 single organism cell adhesion (GO:0098602)
0.00007 positive regulation of chemotaxis (GO:0050921)
0.00007 single organismal cell-cell adhesion (GO:0016337)
0.00008 response to growth factor (GO:0070848)
0.00009 regulation of intracellular signal transduction (GO:1902531)
0.00009 positive regulation of phosphorus metabolic process (GO:0010562)
0.00009 positive regulation of phosphate metabolic process (GO:0045937)
0.00010 wound healing (GO:0042060)
0.00012 cellular response to oxygen-containing compound (GO:1901701)
0.00013 response to lipid (GO:0033993)
0.00015 positive regulation of behavior (GO:0048520)
0.00015 hemostasis (GO:0007599)
0.00015 blood coagulation (GO:0007596)
0.00015 positive regulation of leukocyte chemotaxis (GO:0002690)
0.00015 humoral immune response (GO:0006959)
0.00016 regulation of cellular component organization (GO:0051128)
0.00018 positive regulation of nitrogen compound metabolic process (GO:0051173)
0.00018 positive regulation of cell adhesion (GO:0045785)
0.00019 negative regulation of gene expression (GO:0010629)
0.00020 negative regulation of cell proliferation (GO:0008285)
0.00020 regulation of protein modification process (GO:0031399)
0.00021 macromolecule metabolic process (GO:0043170)
0.00025 cellular metabolic process (GO:0044237)
0.00026 positive regulation of cellular component organization (GO:0051130)
0.00027 positive regulation of nucleobase-containing compound metabolic process (GO:0045935)
0.00028 cellular response to growth factor stimulus (GO:0071363)
0.00029 cellular response to cadmium ion (GO:0071276)
0.00029 defense response to bacterium (GO:0042742)
0.00031 defense response to other organism (GO:0098542)
0.00035 protein complex subunit organization (GO:0071822)
0.00043 cell-cell adhesion (GO:0098609)
0.00044 cellular component organization or biogenesis (GO:0071840)
0.00046 positive regulation of protein phosphorylation (GO:0001934)
0.00049 regulation of transport (GO:0051049)
0.00055 regulation of body fluid levels (GO:0050878)
0.00057 regulation of response to stress (GO:0080134)
0.00062 anatomical structure morphogenesis (GO:0009653)
0.00062 positive regulation of biosynthetic process (GO:0009891)
0.00068 positive regulation of cell-cell adhesion (GO:0022409)
0.00075 nervous system development (GO:0007399)
0.00080 homeostatic process (GO:0042592)
0.00082 chemotaxis (GO:0006935)
0.00082 regulation of ERK1 and ERK2 cascade (GO:0070372)
0.00082 taxis (GO:0042330)
0.00083 negative regulation of nitrogen compound metabolic process (GO:0051172)
0.00092 positive regulation of phosphorylation (GO:0042327)
0.00102 positive regulation of lymphocyte activation (GO:0051251)
0.00115 regulation of endothelial cell apoptotic process (GO:2000351)
0.00124 negative regulation of viral process (GO:0048525)
0.00134 negative regulation of signal transduction (GO:0009968)
0.00152 response to cadmium ion (GO:0046686)
0.00161 regulation of viral process (GO:0050792)
0.00167 regulation of chemotaxis (GO:0050920)
0.00170 positive regulation of cellular biosynthetic process (GO:0031328)
0.00181 positive regulation of leukocyte migration (GO:0002687)
0.00183 regulation of peptidase activity (GO:0052547)
0.00185 regulation of transcription from RNA polymerase II promoter (GO:0006357)
0.00187 cellular component biogenesis (GO:0044085)
0.00200 positive regulation of leukocyte activation (GO:0002696)
0.00223 epithelium development (GO:0060429)
0.00227 regulation of response to external stimulus (GO:0032101)
0.00231 regulation of leukocyte chemotaxis (GO:0002688)
0.00239 positive regulation of cell activation (GO:0050867)
0.00268 positive regulation of protein modification process (GO:0031401)
0.00294 cellular response to metal ion (GO:0071248)
0.00297 positive regulation of hydrolase activity (GO:0051345)
0.00297 negative regulation of signaling (GO:0023057)
0.00305 positive regulation of macromolecule biosynthetic process (GO:0010557)
0.00307 regulation of anatomical structure morphogenesis (GO:0022603)
0.00309 neurogenesis (GO:0022008)
0.00315 negative regulation of biosynthetic process (GO:0009890)
0.00319 regulation of cell activation (GO:0050865)
0.00321 negative regulation of nucleobase-containing compound metabolic process (GO:0045934)
0.00324 positive regulation of gene expression (GO:0010628)
0.00345 response to virus (GO:0009615)
0.00351 cell chemotaxis (GO:0060326)
0.00375 platelet activation (GO:0030168)
0.00381 cellular response to cytokine stimulus (GO:0071345)
0.00382 response to hormone (GO:0009725)
0.00400 gene expression (GO:0010467)
0.00402 positive regulation of response to external stimulus (GO:0032103)
0.00434 positive regulation of lymphocyte proliferation (GO:0050671)
0.00464 negative regulation of cell communication (GO:0010648)
0.00467 cellular response to inorganic substance (GO:0071241)
0.00469 negative regulation of apoptotic signaling pathway (GO:2001234)
0.00516 negative regulation of RNA metabolic process (GO:0051253)
0.00523 antigen processing and presentation of peptide antigen (GO:0048002)
0.00536 regulation of symbiosis, encompassing mutualism through parasitism (GO:0043903)
0.00554 positive regulation of mononuclear cell proliferation (GO:0032946)
0.00612 homotypic cell-cell adhesion (GO:0034109)
0.00631 regulation of MAPK cascade (GO:0043408)
0.00659 regulation of behavior (GO:0050795)
0.00671 regulation of lymphocyte proliferation (GO:0050670)
0.00703 positive regulation of leukocyte proliferation (GO:0070665)
0.00766 negative regulation of macromolecule biosynthetic process (GO:0010558)
0.00811 regulation of mononuclear cell proliferation (GO:0032944)
0.00840 regulation of leukocyte activation (GO:0002694)
0.00843 regulation of cytokine production (GO:0001817)
0.00903 regulation of epithelial cell apoptotic process (GO:1904035)
0.00903 antibacterial humoral response (GO:0019731)
0.00917 generation of neurons (GO:0048699)
0.00975 regulation of lymphocyte activation (GO:0051249)
0.01050 ribosomal small subunit biogenesis (GO:0042274)
0.01050 negative regulation of cellular biosynthetic process (GO:0031327)
0.01140 negative regulation of RNA biosynthetic process (GO:1902679)
0.01150 platelet aggregation (GO:0070527)
0.01170 regulation of leukocyte proliferation (GO:0070663)
0.01210 macromolecular complex subunit organization (GO:0043933)
0.01220 rRNA processing (GO:0006364)
0.01220 regulation of fibroblast proliferation (GO:0048145)
0.01260 negative regulation of immune system process (GO:0002683)
0.01290 protein metabolic process (GO:0019538)
0.01350 protein activation cascade (GO:0072376)
0.01400 cellular component organization (GO:0016043)
0.01540 localization (GO:0051179)
0.01550 zymogen activation (GO:0031638)
0.01550 regulation of cysteine-type endopeptidase activity involved in apoptotic process (GO:0043281)
0.01620 regulation of proteolysis (GO:0030162)
0.01630 antimicrobial humoral response (GO:0019730)
0.01630 regulation of endopeptidase activity (GO:0052548)
0.01920 cellular response to zinc ion (GO:0071294)
0.02130 positive regulation of T cell activation (GO:0050870)
0.02170 regulation of transferase activity (GO:0051338)
0.02180 regulation of ATPase activity (GO:0043462)
0.02300 single-organism metabolic process (GO:0044710)
0.02450 cation homeostasis (GO:0055080)
0.02460 positive regulation of transport (GO:0051050)
0.02610 circulatory system development (GO:0072359)
0.02610 cardiovascular system development (GO:0072358)
0.02680 regulation of leukocyte migration (GO:0002685)
0.02740 regulation of extrinsic apoptotic signaling pathway via death domain receptors (GO:1902041)
0.02880 innate immune response (GO:0045087)
0.02930 epithelial cell differentiation (GO:0030855)
0.02940 regulation of cell-cell adhesion (GO:0022407)
0.02980 leukocyte migration (GO:0050900)
0.03030 ion homeostasis (GO:0050801)
0.03110 positive regulation of ATPase activity (GO:0032781)
0.03440 regulation of cell development (GO:0060284)
0.03630 negative regulation of cell adhesion (GO:0007162)
0.03750 positive regulation of RNA metabolic process (GO:0051254)
0.03860 regulation of cellular component biogenesis (GO:0044087)
0.03910 positive regulation of homotypic cell-cell adhesion (GO:0034112)
0.03910 positive regulation of leukocyte cell-cell adhesion (GO:1903039)
0.03920 negative regulation of multi-organism process (GO:0043901)
0.04040 leukocyte chemotaxis (GO:0030595)
0.04490 embryo development (GO:0009790)
0.04500 negative regulation of viral life cycle (GO:1903901)
0.04620 inorganic ion homeostasis (GO:0098771)
0.04670 positive regulation of lymphocyte migration (GO:2000403)
0.04740 rRNA metabolic process (GO:0016072)
