# Supplementary material for: Functional networks inference from rule-based machine learning models
Source: BioData Min. 2016 Sep 5;9:28. doi: 10.1186/s13040-016-0106-4 (PMC5011349; doi:10.1186/s13040-016-0106-4)
Supplement: Supplementary file 4 — Enriched terms. Complete list of enriched terms for each dataset and network. (XZ 3041 kb) [file 13040_2016_106_MOESM4_ESM.xz › enriched_terms/pearson/CNS/SN_C4_p.txt]

0.00000 Gonadotropin releasing hormone receptor pathway (P06664)
0.00000 CCKR signaling map (P06959)
0.00000 Inflammation mediated by chemokine and cytokine signaling pathway (P00031)
0.00000 Integrin signalling pathway (P00034)
0.00000 Angiogenesis (P00005)
0.00000 T cell activation (P00053)
0.00000 Heterotrimeric G-protein signaling pathway-Gq alpha and Go alpha mediated pathway (P00027)
0.00000 FGF signaling pathway (P00021)
0.00000 Heterotrimeric G-protein signaling pathway-Gi alpha and Gs alpha mediated pathway (P00026)
0.00000 Interleukin signaling pathway (P00036)
0.00000 Apoptosis signaling pathway (P00006)
0.00000 Endothelin signaling pathway (P00019)
0.00000 B cell activation (P00010)
0.00000 PDGF signaling pathway (P00047)
0.00000 Parkinson disease (P00049)
0.00000 EGF receptor signaling pathway (P00018)
0.00000 Wnt signaling pathway (P00057)
0.00000 VEGF signaling pathway (P00056)
0.00000 Ras Pathway (P04393)
0.00001 p53 pathway (P00059)
0.00011 Transcription regulation by bZIP transcription factor (P00055)
0.00011 TGF-beta signaling pathway (P00052)
0.00012 Alzheimer disease-amyloid secretase pathway (P00003)
0.00015 Angiotensin II-stimulated signaling through G proteins and beta-arrestin (P05911)
0.00015 Insulin/IGF pathway-protein kinase B signaling cascade (P00033)
0.00019 Ubiquitin proteasome pathway (P00060)
0.00034 p53 pathway feedback loops 2 (P04398)
0.00054 Muscarinic acetylcholine receptor 2 and 4 signaling pathway (P00043)
0.00104 5HT2 type receptor mediated signaling pathway (P04374)
0.00116 Huntington disease (P00029)
0.00166 PI3 kinase pathway (P00048)
0.00214 Insulin/IGF pathway-mitogen activated protein kinase kinase/MAP kinase cascade (P00032)
0.00217 Dopamine receptor mediated signaling pathway (P05912)
0.00308 Oxytocin receptor mediated signaling pathway (P04391)
0.00315 Heterotrimeric G-protein signaling pathway-rod outer segment phototransduction (P00028)
0.00367 Cell cycle (P00013)
0.00505 Metabotropic glutamate receptor group I pathway (P00041)
0.00505 Beta2 adrenergic receptor signaling pathway (P04378)
0.00505 Beta1 adrenergic receptor signaling pathway (P04377)
0.00579 Thyrotropin-releasing hormone receptor signaling pathway (P04394)
0.00870 Blood coagulation (P00011)
0.00929 Plasminogen activating cascade (P00050)
0.01300 Hypoxia response via HIF activation (P00030)
0.01470 Axon guidance mediated by semaphorins (P00007)
0.02140 Metabotropic glutamate receptor group III pathway (P00039)
0.02330 Enkephalin release (P05913)
0.02860 Alzheimer disease-presenilin pathway (P00004)
0.03380 Glycolysis (P00024)
0.04180 Nicotinic acetylcholine receptor signaling pathway (P00044)
0.04510 TCA cycle (P00051)
