# Supplementary material for: Functional networks inference from rule-based machine learning models
Source: BioData Min. 2016 Sep 5;9:28. doi: 10.1186/s13040-016-0106-4 (PMC5011349; doi:10.1186/s13040-016-0106-4)
Supplement: Supplementary file 4 — Enriched terms. Complete list of enriched terms for each dataset and network. (XZ 3041 kb) [file 13040_2016_106_MOESM4_ESM.xz › enriched_terms/pearson/CNS/SE_C2_bp.txt]

0.00000 biological_process (GO:0008150)
0.00000 biological regulation (GO:0065007)
0.00000 cellular process (GO:0009987)
0.00000 regulation of biological process (GO:0050789)
0.00000 regulation of cellular process (GO:0050794)
0.00000 response to stimulus (GO:0050896)
0.00000 regulation of metabolic process (GO:0019222)
0.00000 positive regulation of biological process (GO:0048518)
0.00000 positive regulation of cellular process (GO:0048522)
0.00000 regulation of cellular metabolic process (GO:0031323)
0.00000 single-organism process (GO:0044699)
0.00000 regulation of macromolecule metabolic process (GO:0060255)
0.00000 regulation of primary metabolic process (GO:0080090)
0.00000 single-organism cellular process (GO:0044763)
0.00000 positive regulation of metabolic process (GO:0009893)
0.00000 cellular response to stimulus (GO:0051716)
0.00000 metabolic process (GO:0008152)
0.00000 organic substance metabolic process (GO:0071704)
0.00000 positive regulation of cellular metabolic process (GO:0031325)
0.00000 cellular metabolic process (GO:0044237)
0.00000 primary metabolic process (GO:0044238)
0.00000 positive regulation of macromolecule metabolic process (GO:0010604)
0.00000 negative regulation of biological process (GO:0048519)
0.00000 negative regulation of cellular process (GO:0048523)
0.00000 response to stress (GO:0006950)
0.00000 regulation of nitrogen compound metabolic process (GO:0051171)
0.00000 regulation of gene expression (GO:0010468)
0.00000 single-multicellular organism process (GO:0044707)
0.00000 multicellular organismal process (GO:0032501)
0.00000 macromolecule metabolic process (GO:0043170)
0.00000 cellular macromolecule metabolic process (GO:0044260)
0.00000 response to chemical (GO:0042221)
0.00000 regulation of nucleobase-containing compound metabolic process (GO:0019219)
0.00000 regulation of biosynthetic process (GO:0009889)
0.00000 regulation of cellular biosynthetic process (GO:0031326)
0.00000 regulation of protein metabolic process (GO:0051246)
0.00000 regulation of macromolecule biosynthetic process (GO:0010556)
0.00000 regulation of RNA metabolic process (GO:0051252)
0.00000 single-organism developmental process (GO:0044767)
0.00000 developmental process (GO:0032502)
0.00000 regulation of cellular macromolecule biosynthetic process (GO:2000112)
0.00000 regulation of cellular protein metabolic process (GO:0032268)
0.00000 regulation of biological quality (GO:0065008)
0.00000 regulation of RNA biosynthetic process (GO:2001141)
0.00000 regulation of transcription, DNA-templated (GO:0006355)
0.00000 positive regulation of nitrogen compound metabolic process (GO:0051173)
0.00000 positive regulation of nucleobase-containing compound metabolic process (GO:0045935)
0.00000 positive regulation of cellular biosynthetic process (GO:0031328)
0.00000 regulation of nucleic acid-templated transcription (GO:1903506)
0.00000 positive regulation of gene expression (GO:0010628)
0.00000 negative regulation of metabolic process (GO:0009892)
0.00000 positive regulation of response to stimulus (GO:0048584)
0.00000 regulation of response to stimulus (GO:0048583)
0.00000 positive regulation of biosynthetic process (GO:0009891)
0.00000 regulation of cell death (GO:0010941)
0.00000 regulation of molecular function (GO:0065009)
0.00000 regulation of cellular component organization (GO:0051128)
0.00000 positive regulation of macromolecule biosynthetic process (GO:0010557)
0.00000 negative regulation of macromolecule metabolic process (GO:0010605)
0.00000 regulation of programmed cell death (GO:0043067)
0.00000 negative regulation of cellular metabolic process (GO:0031324)
0.00000 regulation of apoptotic process (GO:0042981)
0.00000 positive regulation of RNA metabolic process (GO:0051254)
0.00000 single organism signaling (GO:0044700)
0.00000 signaling (GO:0023052)
0.00000 response to organic substance (GO:0010033)
0.00000 cell communication (GO:0007154)
0.00000 positive regulation of RNA biosynthetic process (GO:1902680)
0.00000 regulation of phosphorylation (GO:0042325)
0.00000 positive regulation of nucleic acid-templated transcription (GO:1903508)
0.00000 positive regulation of transcription, DNA-templated (GO:0045893)
0.00000 signal transduction (GO:0007165)
0.00000 regulation of protein modification process (GO:0031399)
0.00000 regulation of phosphate metabolic process (GO:0019220)
0.00000 regulation of phosphorus metabolic process (GO:0051174)
0.00000 anatomical structure development (GO:0048856)
0.00000 regulation of cell proliferation (GO:0042127)
0.00000 organic cyclic compound metabolic process (GO:1901360)
0.00000 regulation of catalytic activity (GO:0050790)
0.00000 positive regulation of protein metabolic process (GO:0051247)
0.00000 cellular response to chemical stimulus (GO:0070887)
0.00000 multicellular organismal development (GO:0007275)
0.00000 regulation of protein phosphorylation (GO:0001932)
0.00000 heterocycle metabolic process (GO:0046483)
0.00000 regulation of cell communication (GO:0010646)
0.00000 cell differentiation (GO:0030154)
0.00000 cellular aromatic compound metabolic process (GO:0006725)
0.00000 regulation of multicellular organismal process (GO:0051239)
0.00000 regulation of localization (GO:0032879)
0.00000 nitrogen compound metabolic process (GO:0006807)
0.00000 protein metabolic process (GO:0019538)
0.00000 positive regulation of cell communication (GO:0010647)
0.00000 cellular nitrogen compound metabolic process (GO:0034641)
0.00000 regulation of transferase activity (GO:0051338)
0.00000 phosphorus metabolic process (GO:0006793)
0.00000 nucleobase-containing compound metabolic process (GO:0006139)
0.00000 phosphate-containing compound metabolic process (GO:0006796)
0.00000 positive regulation of cellular protein metabolic process (GO:0032270)
0.00000 cellular component organization or biogenesis (GO:0071840)
0.00000 cellular protein metabolic process (GO:0044267)
0.00000 positive regulation of molecular function (GO:0044093)
0.00000 cellular response to stress (GO:0033554)
0.00000 regulation of developmental process (GO:0050793)
0.00000 regulation of signal transduction (GO:0009966)
0.00000 regulation of transcription from RNA polymerase II promoter (GO:0006357)
0.00000 localization (GO:0051179)
0.00000 regulation of intracellular signal transduction (GO:1902531)
0.00000 organic substance biosynthetic process (GO:1901576)
0.00000 cellular component organization (GO:0016043)
0.00000 biosynthetic process (GO:0009058)
0.00000 negative regulation of programmed cell death (GO:0043069)
0.00000 negative regulation of apoptotic process (GO:0043066)
0.00000 positive regulation of signal transduction (GO:0009967)
0.00000 negative regulation of cell death (GO:0060548)
0.00000 system development (GO:0048731)
0.00000 organic cyclic compound biosynthetic process (GO:1901362)
0.00000 regulation of signaling (GO:0023051)
0.00000 regulation of kinase activity (GO:0043549)
0.00000 positive regulation of signaling (GO:0023056)
0.00000 positive regulation of cellular component organization (GO:0051130)
0.00000 cellular biosynthetic process (GO:0044249)
0.00000 phosphorylation (GO:0016310)
0.00000 positive regulation of phosphorus metabolic process (GO:0010562)
0.00000 positive regulation of phosphate metabolic process (GO:0045937)
0.00000 positive regulation of protein modification process (GO:0031401)
0.00000 cellular protein modification process (GO:0006464)
0.00000 protein modification process (GO:0036211)
0.00000 response to external stimulus (GO:0009605)
0.00000 cellular developmental process (GO:0048869)
0.00000 regulation of MAPK cascade (GO:0043408)
0.00000 positive regulation of catalytic activity (GO:0043085)
0.00000 positive regulation of transcription from RNA polymerase II promoter (GO:0045944)
0.00000 protein phosphorylation (GO:0006468)
0.00000 macromolecule modification (GO:0043412)
0.00000 aromatic compound biosynthetic process (GO:0019438)
0.00000 regulation of protein kinase activity (GO:0045859)
0.00000 positive regulation of phosphorylation (GO:0042327)
0.00000 response to oxygen-containing compound (GO:1901700)
0.00000 nucleic acid metabolic process (GO:0090304)
0.00000 positive regulation of protein phosphorylation (GO:0001934)
0.00000 nucleobase-containing compound biosynthetic process (GO:0034654)
0.00000 regulation of response to stress (GO:0080134)
0.00000 cellular nitrogen compound biosynthetic process (GO:0044271)
0.00000 regulation of cellular response to stress (GO:0080135)
0.00000 cell surface receptor signaling pathway (GO:0007166)
0.00000 negative regulation of nitrogen compound metabolic process (GO:0051172)
0.00000 single-organism metabolic process (GO:0044710)
0.00000 positive regulation of cell proliferation (GO:0008284)
0.00000 positive regulation of intracellular signal transduction (GO:1902533)
0.00000 heterocycle biosynthetic process (GO:0018130)
0.00000 negative regulation of biosynthetic process (GO:0009890)
0.00000 positive regulation of multicellular organismal process (GO:0051240)
0.00000 positive regulation of developmental process (GO:0051094)
0.00000 negative regulation of protein metabolic process (GO:0051248)
0.00000 regulation of organelle organization (GO:0033043)
0.00000 cellular response to organic substance (GO:0071310)
0.00000 positive regulation of transferase activity (GO:0051347)
0.00000 regulation of catabolic process (GO:0009894)
0.00000 intracellular signal transduction (GO:0035556)
0.00000 negative regulation of gene expression (GO:0010629)
0.00000 negative regulation of nucleobase-containing compound metabolic process (GO:0045934)
0.00000 regulation of locomotion (GO:0040012)
0.00000 regulation of cell differentiation (GO:0045595)
0.00000 negative regulation of macromolecule biosynthetic process (GO:0010558)
0.00000 positive regulation of cell death (GO:0010942)
0.00000 negative regulation of cellular biosynthetic process (GO:0031327)
0.00000 regulation of transport (GO:0051049)
0.00000 macromolecular complex subunit organization (GO:0043933)
0.00000 regulation of cellular catabolic process (GO:0031329)
0.00000 negative regulation of cellular protein metabolic process (GO:0032269)
0.00000 positive regulation of protein kinase activity (GO:0045860)
0.00000 regulation of cellular component movement (GO:0051270)
0.00000 regulation of protein serine/threonine kinase activity (GO:0071900)
0.00000 regulation of multicellular organismal development (GO:2000026)
0.00000 positive regulation of kinase activity (GO:0033674)
0.00000 biological adhesion (GO:0022610)
0.00000 response to endogenous stimulus (GO:0009719)
0.00000 negative regulation of cellular macromolecule biosynthetic process (GO:2000113)
0.00000 cell adhesion (GO:0007155)
0.00000 establishment of localization (GO:0051234)
0.00000 regulation of cell motility (GO:2000145)
0.00000 enzyme linked receptor protein signaling pathway (GO:0007167)
0.00000 nervous system development (GO:0007399)
0.00000 RNA metabolic process (GO:0016070)
0.00000 gene expression (GO:0010467)
0.00000 negative regulation of RNA metabolic process (GO:0051253)
0.00000 regulation of cell migration (GO:0030334)
0.00000 transcription, DNA-templated (GO:0006351)
0.00000 positive regulation of MAPK cascade (GO:0043410)
0.00000 nucleic acid-templated transcription (GO:0097659)
0.00000 response to other organism (GO:0051707)
0.00000 response to external biotic stimulus (GO:0043207)
0.00000 negative regulation of RNA biosynthetic process (GO:1902679)
0.00000 organ development (GO:0048513)
0.00000 regulation of protein catabolic process (GO:0042176)
0.00000 positive regulation of apoptotic process (GO:0043065)
0.00000 macromolecule biosynthetic process (GO:0009059)
0.00000 RNA biosynthetic process (GO:0032774)
0.00000 positive regulation of programmed cell death (GO:0043068)
0.00000 protein complex subunit organization (GO:0071822)
0.00000 negative regulation of transcription, DNA-templated (GO:0045892)
0.00000 negative regulation of nucleic acid-templated transcription (GO:1903507)
0.00000 cellular macromolecule biosynthetic process (GO:0034645)
0.00000 positive regulation of organelle organization (GO:0010638)
0.00000 response to oxidative stress (GO:0006979)
0.00000 homeostatic process (GO:0042592)
0.00000 protein localization (GO:0008104)
0.00000 response to wounding (GO:0009611)
0.00000 anatomical structure morphogenesis (GO:0009653)
0.00000 cellular component biogenesis (GO:0044085)
0.00000 response to biotic stimulus (GO:0009607)
0.00000 tissue development (GO:0009888)
0.00000 cellular response to DNA damage stimulus (GO:0006974)
0.00000 cellular response to oxygen-containing compound (GO:1901701)
0.00000 positive regulation of cell differentiation (GO:0045597)
0.00001 regulation of cellular localization (GO:0060341)
0.00001 immune system process (GO:0002376)
0.00001 regulation of cellular component biogenesis (GO:0044087)
0.00001 macromolecule localization (GO:0033036)
0.00001 response to abiotic stimulus (GO:0009628)
0.00001 transport (GO:0006810)
0.00001 regulation of cell adhesion (GO:0030155)
0.00001 cell migration (GO:0016477)
0.00001 regulation of immune system process (GO:0002682)
0.00001 regulation of cellular protein catabolic process (GO:1903362)
0.00002 regulation of proteolysis (GO:0030162)
0.00002 response to reactive oxygen species (GO:0000302)
0.00002 regulation of cell cycle (GO:0051726)
0.00002 single-organism localization (GO:1902578)
0.00002 localization of cell (GO:0051674)
0.00002 cell motility (GO:0048870)
0.00003 cellular component assembly (GO:0022607)
0.00003 response to cytokine (GO:0034097)
0.00004 positive regulation of transport (GO:0051050)
0.00004 cell-substrate adhesion (GO:0031589)
0.00005 wound healing (GO:0042060)
0.00005 positive regulation of locomotion (GO:0040017)
0.00005 peptidyl-amino acid modification (GO:0018193)
0.00006 regulation of hydrolase activity (GO:0051336)
0.00006 transcription from RNA polymerase II promoter (GO:0006366)
0.00007 regulation of mitotic cell cycle phase transition (GO:1901990)
0.00008 locomotion (GO:0040011)
0.00008 negative regulation of multicellular organismal process (GO:0051241)
0.00008 regulation of mitotic cell cycle (GO:0007346)
0.00009 multi-organism process (GO:0051704)
0.00010 regulation of DNA metabolic process (GO:0051052)
0.00010 negative regulation of response to stimulus (GO:0048585)
0.00010 negative regulation of cellular component organization (GO:0051129)
0.00012 negative regulation of phosphorylation (GO:0042326)
0.00012 cellular response to endogenous stimulus (GO:0071495)
0.00014 negative regulation of cell proliferation (GO:0008285)
0.00014 regulation of body fluid levels (GO:0050878)
0.00016 negative regulation of phosphorus metabolic process (GO:0010563)
0.00016 negative regulation of phosphate metabolic process (GO:0045936)
0.00016 chemical homeostasis (GO:0048878)
0.00017 regulation of proteasomal protein catabolic process (GO:0061136)
0.00019 response to inorganic substance (GO:0010035)
0.00020 positive regulation of cell adhesion (GO:0045785)
0.00022 movement of cell or subcellular component (GO:0006928)
0.00022 regulation of MAP kinase activity (GO:0043405)
0.00022 regulation of proteolysis involved in cellular protein catabolic process (GO:1903050)
0.00027 negative regulation of protein modification process (GO:0031400)
0.00029 transmembrane receptor protein tyrosine kinase signaling pathway (GO:0007169)
0.00031 negative regulation of molecular function (GO:0044092)
0.00032 regulation of protein localization (GO:0032880)
0.00038 positive regulation of response to external stimulus (GO:0032103)
0.00039 single organism cell adhesion (GO:0098602)
0.00040 regulation of cell cycle process (GO:0010564)
0.00041 single-organism transport (GO:0044765)
0.00042 negative regulation of catalytic activity (GO:0043086)
0.00044 response to hormone (GO:0009725)
0.00047 positive regulation of catabolic process (GO:0009896)
0.00047 regulation of cellular protein localization (GO:1903827)
0.00052 establishment of protein localization (GO:0045184)
0.00054 regulation of proteasomal ubiquitin-dependent protein catabolic process (GO:0032434)
0.00055 cellular protein localization (GO:0034613)
0.00061 cellular macromolecule localization (GO:0070727)
0.00072 regulation of response to external stimulus (GO:0032101)
0.00084 defense response (GO:0006952)
0.00087 positive regulation of protein serine/threonine kinase activity (GO:0071902)
0.00090 regulation of multi-organism process (GO:0043900)
0.00090 single-organism biosynthetic process (GO:0044711)
0.00093 cell development (GO:0048468)
0.00099 positive regulation of immune system process (GO:0002684)
0.00100 regulation of cell cycle phase transition (GO:1901987)
0.00127 negative regulation of proteolysis (GO:0045861)
0.00146 regulation of cytokine production (GO:0001817)
0.00151 cellular response to oxidative stress (GO:0034599)
0.00152 negative regulation of transferase activity (GO:0051348)
0.00159 negative regulation of protein phosphorylation (GO:0001933)
0.00171 neurogenesis (GO:0022008)
0.00193 response to radiation (GO:0009314)
0.00199 regulation of anatomical structure morphogenesis (GO:0022603)
0.00207 regulation of smooth muscle cell proliferation (GO:0048660)
0.00210 regulation of peptidyl-tyrosine phosphorylation (GO:0050730)
0.00234 positive regulation of cell motility (GO:2000147)
0.00245 negative regulation of catabolic process (GO:0009895)
0.00271 response to organonitrogen compound (GO:0010243)
0.00285 response to virus (GO:0009615)
0.00288 positive regulation of cell migration (GO:0030335)
0.00288 positive regulation of cellular catabolic process (GO:0031331)
0.00294 regulation of apoptotic signaling pathway (GO:2001233)
0.00303 cellular localization (GO:0051641)
0.00326 positive regulation of fibroblast proliferation (GO:0048146)
0.00341 positive regulation of cellular component movement (GO:0051272)
0.00343 embryo development (GO:0009790)
0.00353 peptidyl-serine phosphorylation (GO:0018105)
0.00354 regulation of cytoskeleton organization (GO:0051493)
0.00465 regulation of protein complex assembly (GO:0043254)
0.00476 response to organic cyclic compound (GO:0014070)
0.00488 regulation of chemotaxis (GO:0050920)
0.00496 DNA metabolic process (GO:0006259)
0.00505 generation of neurons (GO:0048699)
0.00520 endodermal cell differentiation (GO:0035987)
0.00573 regulation of viral process (GO:0050792)
0.00577 regulation of chromosome organization (GO:0033044)
0.00607 embryonic morphogenesis (GO:0048598)
0.00610 formation of primary germ layer (GO:0001704)
0.00610 cellular response to reactive oxygen species (GO:0034614)
0.00705 negative regulation of kinase activity (GO:0033673)
0.00776 regulation of behavior (GO:0050795)
0.00790 death (GO:0016265)
0.00790 cell death (GO:0008219)
0.00835 head development (GO:0060322)
0.00853 response to transition metal nanoparticle (GO:1990267)
0.00853 myeloid leukocyte migration (GO:0097529)
0.00877 regulation of symbiosis, encompassing mutualism through parasitism (GO:0043903)
0.00968 central nervous system development (GO:0007417)
0.00991 regulation of ERK1 and ERK2 cascade (GO:0070372)
0.01010 regulation of fibroblast proliferation (GO:0048145)
0.01010 macromolecular complex assembly (GO:0065003)
0.01130 response to metal ion (GO:0010038)
0.01140 endoderm development (GO:0007492)
0.01140 endoderm formation (GO:0001706)
0.01170 negative regulation of apoptotic signaling pathway (GO:2001234)
0.01180 gastrulation (GO:0007369)
0.01180 organic substance transport (GO:0071702)
0.01230 peptidyl-serine modification (GO:0018209)
0.01300 aging (GO:0007568)
0.01390 response to growth factor (GO:0070848)
0.01390 negative regulation of transcription from RNA polymerase II promoter (GO:0000122)
0.01400 regulation of establishment of protein localization (GO:0070201)
0.01410 response to nitrogen compound (GO:1901698)
0.01410 regulation of sequence-specific DNA binding transcription factor activity (GO:0051090)
0.01420 regulation of mitotic sister chromatid separation (GO:0010965)
0.01420 regulation of protein transport (GO:0051223)
0.01550 leukocyte migration (GO:0050900)
0.01580 positive regulation of peptidyl-tyrosine phosphorylation (GO:0050731)
0.01600 cell activation (GO:0001775)
0.01730 coagulation (GO:0050817)
0.01730 leukocyte chemotaxis (GO:0030595)
0.01770 negative regulation of protein catabolic process (GO:0042177)
0.01790 mitotic cell cycle (GO:0000278)
0.01810 cell cycle (GO:0007049)
0.01860 organelle organization (GO:0006996)
0.01870 regulation of viral life cycle (GO:1903900)
0.01950 regulation of cellular amide metabolic process (GO:0034248)
0.01960 positive regulation of MAP kinase activity (GO:0043406)
0.01960 regulation of intracellular transport (GO:0032386)
0.01980 platelet activation (GO:0030168)
0.02080 response to lipid (GO:0033993)
0.02100 small molecule metabolic process (GO:0044281)
0.02210 mitotic cell cycle process (GO:1903047)
0.02290 response to light stimulus (GO:0009416)
0.02320 cell cycle process (GO:0022402)
0.02460 protein transport (GO:0015031)
0.02480 regulation of mitotic sister chromatid segregation (GO:0033047)
0.02480 regulation of sister chromatid segregation (GO:0033045)
0.02580 regulation of cell development (GO:0060284)
0.02650 peptidyl-tyrosine modification (GO:0018212)
0.02650 peptidyl-tyrosine phosphorylation (GO:0018108)
0.02700 single organismal cell-cell adhesion (GO:0016337)
0.02730 cellular response to growth factor stimulus (GO:0071363)
0.02760 regulation of response to DNA damage stimulus (GO:2001020)
0.02940 extracellular structure organization (GO:0043062)
0.02940 extracellular matrix organization (GO:0030198)
0.03010 cell-matrix adhesion (GO:0007160)
0.03080 cellular response to organonitrogen compound (GO:0071417)
0.03150 positive regulation of cell cycle (GO:0045787)
0.03260 epithelium development (GO:0060429)
0.03270 brain development (GO:0007420)
0.03450 regulation of protein modification by small protein conjugation or removal (GO:1903320)
0.03570 negative regulation of cellular catabolic process (GO:0031330)
0.03570 apoptotic process (GO:0006915)
0.03600 osteoblast differentiation (GO:0001649)
0.03600 response to peptide (GO:1901652)
0.03630 negative regulation of chromosome segregation (GO:0051985)
0.03630 collagen fibril organization (GO:0030199)
0.03750 positive regulation of cellular protein localization (GO:1903829)
0.03820 positive regulation of cytokine production (GO:0001819)
0.03860 metal ion homeostasis (GO:0055065)
0.03910 hemostasis (GO:0007599)
0.03910 blood coagulation (GO:0007596)
0.04090 ossification (GO:0001503)
0.04120 regulation of actin filament-based process (GO:0032970)
0.04170 regulation of smooth muscle cell migration (GO:0014910)
0.04330 response to UV (GO:0009411)
0.04420 cellular response to nitrogen compound (GO:1901699)
0.04520 cytoskeleton organization (GO:0007010)
0.04860 positive regulation of cell development (GO:0010720)
0.04990 cell chemotaxis (GO:0060326)
