# Supplementary material for: Functional networks inference from rule-based machine learning models
Source: BioData Min. 2016 Sep 5;9:28. doi: 10.1186/s13040-016-0106-4 (PMC5011349; doi:10.1186/s13040-016-0106-4)
Supplement: Supplementary file 4 — Enriched terms. Complete list of enriched terms for each dataset and network. (XZ 3041 kb) [file 13040_2016_106_MOESM4_ESM.xz › enriched_terms/pearson/CNS/SN_C3_bp.txt]

0.00000 biological_process (GO:0008150)
0.00000 biological regulation (GO:0065007)
0.00000 cellular process (GO:0009987)
0.00000 response to stimulus (GO:0050896)
0.00000 regulation of biological process (GO:0050789)
0.00000 regulation of cellular process (GO:0050794)
0.00000 single-organism process (GO:0044699)
0.00000 cellular response to stimulus (GO:0051716)
0.00000 cellular metabolic process (GO:0044237)
0.00000 regulation of macromolecule metabolic process (GO:0060255)
0.00000 cellular macromolecule metabolic process (GO:0044260)
0.00000 metabolic process (GO:0008152)
0.00000 negative regulation of biological process (GO:0048519)
0.00000 single-organism cellular process (GO:0044763)
0.00000 regulation of primary metabolic process (GO:0080090)
0.00000 organic substance metabolic process (GO:0071704)
0.00000 regulation of cellular metabolic process (GO:0031323)
0.00000 regulation of metabolic process (GO:0019222)
0.00000 response to stress (GO:0006950)
0.00000 negative regulation of cellular process (GO:0048523)
0.00000 primary metabolic process (GO:0044238)
0.00000 single-multicellular organism process (GO:0044707)
0.00000 macromolecule metabolic process (GO:0043170)
0.00000 multicellular organismal process (GO:0032501)
0.00000 regulation of nitrogen compound metabolic process (GO:0051171)
0.00000 negative regulation of cellular metabolic process (GO:0031324)
0.00000 cellular nitrogen compound metabolic process (GO:0034641)
0.00000 nucleic acid metabolic process (GO:0090304)
0.00000 organic cyclic compound metabolic process (GO:1901360)
0.00000 regulation of cellular macromolecule biosynthetic process (GO:2000112)
0.00000 positive regulation of macromolecule biosynthetic process (GO:0010557)
0.00000 negative regulation of metabolic process (GO:0009892)
0.00000 positive regulation of cellular process (GO:0048522)
0.00000 regulation of gene expression (GO:0010468)
0.00000 regulation of macromolecule biosynthetic process (GO:0010556)
0.00000 positive regulation of nitrogen compound metabolic process (GO:0051173)
0.00000 positive regulation of cellular biosynthetic process (GO:0031328)
0.00000 heterocycle metabolic process (GO:0046483)
0.00000 regulation of nucleobase-containing compound metabolic process (GO:0019219)
0.00000 positive regulation of macromolecule metabolic process (GO:0010604)
0.00001 positive regulation of biosynthetic process (GO:0009891)
0.00001 regulation of biosynthetic process (GO:0009889)
0.00001 cellular aromatic compound metabolic process (GO:0006725)
0.00001 regulation of cellular biosynthetic process (GO:0031326)
0.00001 positive regulation of biological process (GO:0048518)
0.00001 negative regulation of macromolecule metabolic process (GO:0010605)
0.00001 positive regulation of nucleobase-containing compound metabolic process (GO:0045935)
0.00002 nitrogen compound metabolic process (GO:0006807)
0.00002 positive regulation of cellular metabolic process (GO:0031325)
0.00002 positive regulation of RNA metabolic process (GO:0051254)
0.00003 cellular response to stress (GO:0033554)
0.00003 DNA metabolic process (GO:0006259)
0.00003 nucleobase-containing compound metabolic process (GO:0006139)
0.00003 single-organism developmental process (GO:0044767)
0.00004 response to chemical (GO:0042221)
0.00004 developmental process (GO:0032502)
0.00006 regulation of biological quality (GO:0065008)
0.00006 positive regulation of nucleic acid-templated transcription (GO:1903508)
0.00006 positive regulation of transcription, DNA-templated (GO:0045893)
0.00006 positive regulation of gene expression (GO:0010628)
0.00007 positive regulation of RNA biosynthetic process (GO:1902680)
0.00009 regulation of cellular protein metabolic process (GO:0032268)
0.00009 regulation of RNA metabolic process (GO:0051252)
0.00009 regulation of protein metabolic process (GO:0051246)
0.00017 negative regulation of nitrogen compound metabolic process (GO:0051172)
0.00026 regulation of transcription, DNA-templated (GO:0006355)
0.00030 positive regulation of metabolic process (GO:0009893)
0.00039 regulation of nucleic acid-templated transcription (GO:1903506)
0.00048 cellular response to DNA damage stimulus (GO:0006974)
0.00051 single organism signaling (GO:0044700)
0.00051 signaling (GO:0023052)
0.00053 regulation of RNA biosynthetic process (GO:2001141)
0.00072 response to organic substance (GO:0010033)
0.00078 regulation of protein modification process (GO:0031399)
0.00119 cell communication (GO:0007154)
0.00154 signal transduction (GO:0007165)
0.00193 negative regulation of nucleobase-containing compound metabolic process (GO:0045934)
0.00299 negative regulation of gene expression (GO:0010629)
0.00375 single-organism metabolic process (GO:0044710)
0.00378 regulation of transferase activity (GO:0051338)
0.00390 positive regulation of transcription from RNA polymerase II promoter (GO:0045944)
0.00416 negative regulation of biosynthetic process (GO:0009890)
0.00567 regulation of molecular function (GO:0065009)
0.00570 cellular response to chemical stimulus (GO:0070887)
0.00724 negative regulation of cellular biosynthetic process (GO:0031327)
0.00750 negative regulation of cellular macromolecule biosynthetic process (GO:2000113)
0.00781 regulation of cell proliferation (GO:0042127)
0.01040 negative regulation of macromolecule biosynthetic process (GO:0010558)
0.01190 negative regulation of RNA metabolic process (GO:0051253)
0.01200 negative regulation of transcription, DNA-templated (GO:0045892)
0.01350 regulation of cell death (GO:0010941)
0.01360 protein metabolic process (GO:0019538)
0.01490 response to radiation (GO:0009314)
0.01670 regulation of kinase activity (GO:0043549)
0.01690 negative regulation of nucleic acid-templated transcription (GO:1903507)
0.01850 DNA repair (GO:0006281)
0.01850 multicellular organismal development (GO:0007275)
0.01890 regulation of protein phosphorylation (GO:0001932)
0.02040 response to wounding (GO:0009611)
0.02140 cellular protein metabolic process (GO:0044267)
0.02150 regulation of programmed cell death (GO:0043067)
0.02150 regulation of transcription from RNA polymerase II promoter (GO:0006357)
0.02210 regulation of phosphate metabolic process (GO:0019220)
0.02260 regulation of intracellular signal transduction (GO:1902531)
0.02340 regulation of phosphorus metabolic process (GO:0051174)
0.02630 negative regulation of programmed cell death (GO:0043069)
0.02790 negative regulation of RNA biosynthetic process (GO:1902679)
0.03010 regulation of phosphorylation (GO:0042325)
0.03070 anatomical structure development (GO:0048856)
0.03140 response to abiotic stimulus (GO:0009628)
0.03180 system development (GO:0048731)
0.03620 regulation of apoptotic process (GO:0042981)
0.03960 regulation of protein kinase activity (GO:0045859)
