# Supplementary material for: Functional networks inference from rule-based machine learning models
Source: BioData Min. 2016 Sep 5;9:28. doi: 10.1186/s13040-016-0106-4 (PMC5011349; doi:10.1186/s13040-016-0106-4)
Supplement: Supplementary file 4 — Enriched terms. Complete list of enriched terms for each dataset and network. (XZ 3041 kb) [file 13040_2016_106_MOESM4_ESM.xz › enriched_terms/pearson/CNS/SN_C2_mf.txt]

0.00000 molecular_function (GO:0003674)
0.00000 binding (GO:0005488)
0.00000 protein binding (GO:0005515)
0.00000 organic cyclic compound binding (GO:0097159)
0.00000 heterocyclic compound binding (GO:1901363)
0.00000 nucleic acid binding (GO:0003676)
0.00000 catalytic activity (GO:0003824)
0.00000 enzyme binding (GO:0019899)
0.00000 identical protein binding (GO:0042802)
0.00000 DNA binding (GO:0003677)
0.00000 receptor binding (GO:0005102)
0.00000 RNA binding (GO:0003723)
0.00000 poly(A) RNA binding (GO:0044822)
0.00000 ion binding (GO:0043167)
0.00000 kinase activity (GO:0016301)
0.00000 macromolecular complex binding (GO:0044877)
0.00000 phosphotransferase activity, alcohol group as acceptor (GO:0016773)
0.00000 transferase activity, transferring phosphorus-containing groups (GO:0016772)
0.00000 regulatory region nucleic acid binding (GO:0001067)
0.00000 regulatory region DNA binding (GO:0000975)
0.00000 transcription regulatory region DNA binding (GO:0044212)
0.00000 protein kinase activity (GO:0004672)
0.00000 sequence-specific DNA binding (GO:0043565)
0.00000 nucleic acid binding transcription factor activity (GO:0001071)
0.00000 transcription factor activity, sequence-specific DNA binding (GO:0003700)
0.00000 protein complex binding (GO:0032403)
0.00000 protein dimerization activity (GO:0046983)
0.00000 transcription regulatory region sequence-specific DNA binding (GO:0000976)
0.00000 transferase activity (GO:0016740)
0.00000 RNA polymerase II transcription factor activity, sequence-specific DNA binding (GO:0000981)
0.00000 transcription factor binding (GO:0008134)
0.00000 cation binding (GO:0043169)
0.00000 protein homodimerization activity (GO:0042803)
0.00000 RNA polymerase II regulatory region DNA binding (GO:0001012)
0.00000 RNA polymerase II regulatory region sequence-specific DNA binding (GO:0000977)
0.00000 anion binding (GO:0043168)
0.00000 hydrolase activity (GO:0016787)
0.00000 kinase binding (GO:0019900)
0.00000 molecular transducer activity (GO:0060089)
0.00000 protein kinase binding (GO:0019901)
0.00000 signal transducer activity (GO:0004871)
0.00000 carbohydrate derivative binding (GO:0097367)
0.00000 small molecule binding (GO:0036094)
0.00000 receptor activity (GO:0004872)
0.00000 metal ion binding (GO:0046872)
0.00000 signaling receptor activity (GO:0038023)
0.00000 transcriptional activator activity, RNA polymerase II transcription regulatory region sequence-specific binding (GO:0001228)
0.00000 protein serine/threonine kinase activity (GO:0004674)
0.00000 ubiquitin protein ligase binding (GO:0031625)
0.00000 protein domain specific binding (GO:0019904)
0.00000 growth factor binding (GO:0019838)
0.00000 ubiquitin-like protein ligase binding (GO:0044389)
0.00000 core promoter proximal region sequence-specific DNA binding (GO:0000987)
0.00000 core promoter proximal region DNA binding (GO:0001159)
0.00000 transmembrane signaling receptor activity (GO:0004888)
0.00000 oxidoreductase activity (GO:0016491)
0.00000 RNA polymerase II core promoter proximal region sequence-specific DNA binding (GO:0000978)
0.00000 protein tyrosine kinase activity (GO:0004713)
0.00000 transcriptional activator activity, RNA polymerase II core promoter proximal region sequence-specific binding (GO:0001077)
0.00000 nucleoside-triphosphatase activity (GO:0017111)
0.00000 transcription factor activity, RNA polymerase II core promoter proximal region sequence-specific binding (GO:0000982)
0.00000 enzyme regulator activity (GO:0030234)
0.00000 protein C-terminus binding (GO:0008022)
0.00000 molecular function regulator (GO:0098772)
0.00000 nucleotide binding (GO:0000166)
0.00000 nucleoside phosphate binding (GO:1901265)
0.00000 purine nucleotide binding (GO:0017076)
0.00000 purine ribonucleotide binding (GO:0032555)
0.00000 hydrolase activity, acting on acid anhydrides, in phosphorus-containing anhydrides (GO:0016818)
0.00000 hydrolase activity, acting on acid anhydrides (GO:0016817)
0.00000 pyrophosphatase activity (GO:0016462)
0.00000 ribonucleotide binding (GO:0032553)
0.00000 purine ribonucleoside binding (GO:0032550)
0.00000 ribonucleoside binding (GO:0032549)
0.00000 cytokine receptor binding (GO:0005126)
0.00000 protease binding (GO:0002020)
0.00001 nucleoside binding (GO:0001882)
0.00001 purine nucleoside binding (GO:0001883)
0.00001 purine ribonucleoside triphosphate binding (GO:0035639)
0.00001 cell adhesion molecule binding (GO:0050839)
0.00001 structure-specific DNA binding (GO:0043566)
0.00001 chromatin binding (GO:0003682)
0.00002 transition metal ion binding (GO:0046914)
0.00002 protein heterodimerization activity (GO:0046982)
0.00003 antigen binding (GO:0003823)
0.00004 enzyme inhibitor activity (GO:0004857)
0.00009 ATPase activity (GO:0016887)
0.00013 endopeptidase regulator activity (GO:0061135)
0.00014 transcription factor activity, protein binding (GO:0000988)
0.00015 adenyl nucleotide binding (GO:0030554)
0.00016 transmembrane receptor protein kinase activity (GO:0019199)
0.00017 structural molecule activity (GO:0005198)
0.00018 transmembrane receptor protein tyrosine kinase activity (GO:0004714)
0.00021 peptidase regulator activity (GO:0061134)
0.00025 transcription factor activity, transcription factor binding (GO:0000989)
0.00030 cytoskeletal protein binding (GO:0008092)
0.00043 adenyl ribonucleotide binding (GO:0032559)
0.00044 ATPase activity, coupled (GO:0042623)
0.00048 transmembrane transporter activity (GO:0022857)
0.00049 cytokine activity (GO:0005125)
0.00067 calcium ion binding (GO:0005509)
0.00097 amide binding (GO:0033218)
0.00111 endopeptidase inhibitor activity (GO:0004866)
0.00116 drug binding (GO:0008144)
0.00153 ATP binding (GO:0005524)
0.00156 transporter activity (GO:0005215)
0.00208 substrate-specific transmembrane transporter activity (GO:0022891)
0.00209 carboxylic acid binding (GO:0031406)
0.00209 organic acid binding (GO:0043177)
0.00222 protein phosphatase binding (GO:0019903)
0.00226 core promoter binding (GO:0001047)
0.00227 peptidase inhibitor activity (GO:0030414)
0.00240 G-protein coupled receptor binding (GO:0001664)
0.00353 actin binding (GO:0003779)
0.00376 enhancer sequence-specific DNA binding (GO:0001158)
0.00398 protein N-terminus binding (GO:0047485)
0.00427 enhancer binding (GO:0035326)
0.00535 peptide binding (GO:0042277)
0.00582 oxidoreductase activity, acting on the aldehyde or oxo group of donors (GO:0016903)
0.00776 transcription cofactor activity (GO:0003712)
0.00785 MHC class II protein complex binding (GO:0023026)
0.00855 glycoprotein binding (GO:0001948)
0.00855 hydrolase activity, acting on ester bonds (GO:0016788)
0.00971 ion transmembrane transporter activity (GO:0015075)
0.01140 substrate-specific transporter activity (GO:0022892)
0.01170 protein kinase regulator activity (GO:0019887)
0.01240 MHC protein complex binding (GO:0023023)
0.01250 lyase activity (GO:0016829)
0.01490 zinc ion binding (GO:0008270)
0.01720 damaged DNA binding (GO:0003684)
0.02310 platelet-derived growth factor binding (GO:0048407)
0.02510 heparin binding (GO:0008201)
0.02520 integrin binding (GO:0005178)
0.02640 kinase regulator activity (GO:0019207)
0.02660 transcription coactivator activity (GO:0003713)
0.02850 phosphatase binding (GO:0019902)
0.03410 passive transmembrane transporter activity (GO:0022803)
0.03410 channel activity (GO:0015267)
0.03730 glycosaminoglycan binding (GO:0005539)
0.03870 copper ion binding (GO:0005507)
0.04450 cation transmembrane transporter activity (GO:0008324)
0.04540 sulfur compound binding (GO:1901681)
0.04940 double-stranded DNA binding (GO:0003690)
0.04950 monooxygenase activity (GO:0004497)
