# Supplementary material for: Functional networks inference from rule-based machine learning models
Source: BioData Min. 2016 Sep 5;9:28. doi: 10.1186/s13040-016-0106-4 (PMC5011349; doi:10.1186/s13040-016-0106-4)
Supplement: Supplementary file 4 — Enriched terms. Complete list of enriched terms for each dataset and network. (XZ 3041 kb) [file 13040_2016_106_MOESM4_ESM.xz › enriched_terms/pearson/CNS/SE_C4_p.txt]

0.00000 Gonadotropin releasing hormone receptor pathway (P06664)
0.00000 CCKR signaling map (P06959)
0.00000 Integrin signalling pathway (P00034)
0.00000 Inflammation mediated by chemokine and cytokine signaling pathway (P00031)
0.00000 Angiogenesis (P00005)
0.00000 Heterotrimeric G-protein signaling pathway-Gq alpha and Go alpha mediated pathway (P00027)
0.00000 Heterotrimeric G-protein signaling pathway-Gi alpha and Gs alpha mediated pathway (P00026)
0.00000 Endothelin signaling pathway (P00019)
0.00000 T cell activation (P00053)
0.00000 Parkinson disease (P00049)
0.00000 EGF receptor signaling pathway (P00018)
0.00000 Wnt signaling pathway (P00057)
0.00000 Apoptosis signaling pathway (P00006)
0.00000 FGF signaling pathway (P00021)
0.00002 PDGF signaling pathway (P00047)
0.00002 Angiotensin II-stimulated signaling through G proteins and beta-arrestin (P05911)
0.00002 VEGF signaling pathway (P00056)
0.00003 B cell activation (P00010)
0.00006 Ubiquitin proteasome pathway (P00060)
0.00006 p53 pathway (P00059)
0.00016 Muscarinic acetylcholine receptor 2 and 4 signaling pathway (P00043)
0.00022 Heterotrimeric G-protein signaling pathway-rod outer segment phototransduction (P00028)
0.00030 p53 pathway feedback loops 2 (P04398)
0.00037 Ras Pathway (P04393)
0.00105 Transcription regulation by bZIP transcription factor (P00055)
0.00133 Insulin/IGF pathway-protein kinase B signaling cascade (P00033)
0.00184 Hypoxia response via HIF activation (P00030)
0.00192 Metabotropic glutamate receptor group I pathway (P00041)
0.00329 Cell cycle (P00013)
0.00489 Huntington disease (P00029)
0.00503 Interleukin signaling pathway (P00036)
0.00664 Enkephalin release (P05913)
0.01010 Alzheimer disease-amyloid secretase pathway (P00003)
0.01110 5HT2 type receptor mediated signaling pathway (P04374)
0.01490 Dopamine receptor mediated signaling pathway (P05912)
0.01960 Oxytocin receptor mediated signaling pathway (P04391)
0.02130 PI3 kinase pathway (P00048)
0.02870 Beta2 adrenergic receptor signaling pathway (P04378)
0.02870 Beta1 adrenergic receptor signaling pathway (P04377)
0.03410 Metabotropic glutamate receptor group III pathway (P00039)
0.03840 Insulin/IGF pathway-mitogen activated protein kinase kinase/MAP kinase cascade (P00032)
0.03880 TCA cycle (P00051)
0.04240 Histamine H1 receptor mediated signaling pathway (P04385)
0.04240 DNA replication (P00017)
0.04510 Alpha adrenergic receptor signaling pathway (P00002)
