# Supplementary material for: Functional networks inference from rule-based machine learning models
Source: BioData Min. 2016 Sep 5;9:28. doi: 10.1186/s13040-016-0106-4 (PMC5011349; doi:10.1186/s13040-016-0106-4)
Supplement: Supplementary file 4 — Enriched terms. Complete list of enriched terms for each dataset and network. (XZ 3041 kb) [file 13040_2016_106_MOESM4_ESM.xz › enriched_terms/pearson/CNS/SN_C3_mf.txt]

0.00000 binding (GO:0005488)
0.00000 molecular_function (GO:0003674)
0.00000 protein binding (GO:0005515)
0.00000 organic cyclic compound binding (GO:0097159)
0.00000 heterocyclic compound binding (GO:1901363)
0.00000 nucleic acid binding (GO:0003676)
0.00000 poly(A) RNA binding (GO:0044822)
0.00000 RNA binding (GO:0003723)
0.00000 DNA binding (GO:0003677)
0.00000 enzyme binding (GO:0019899)
0.00001 regulatory region nucleic acid binding (GO:0001067)
0.00001 regulatory region DNA binding (GO:0000975)
0.00001 transcription regulatory region DNA binding (GO:0044212)
0.00007 chromatin binding (GO:0003682)
0.00021 structure-specific DNA binding (GO:0043566)
0.00024 mRNA binding (GO:0003729)
0.00044 sequence-specific DNA binding (GO:0043565)
0.00045 protein C-terminus binding (GO:0008022)
0.00079 catalytic activity (GO:0003824)
0.00091 nucleoside-triphosphatase activity (GO:0017111)
0.00104 hydrolase activity, acting on acid anhydrides, in phosphorus-containing anhydrides (GO:0016818)
0.00104 hydrolase activity, acting on acid anhydrides (GO:0016817)
0.00104 pyrophosphatase activity (GO:0016462)
0.00131 ubiquitin protein ligase binding (GO:0031625)
0.00161 ubiquitin-like protein ligase binding (GO:0044389)
0.00194 macromolecular complex binding (GO:0044877)
0.00405 ion binding (GO:0043167)
0.00452 transcription regulatory region sequence-specific DNA binding (GO:0000976)
0.00536 receptor binding (GO:0005102)
0.00553 enhancer sequence-specific DNA binding (GO:0001158)
0.00777 platelet-derived growth factor binding (GO:0048407)
0.01160 RNA polymerase II regulatory region DNA binding (GO:0001012)
0.01160 RNA polymerase II regulatory region sequence-specific DNA binding (GO:0000977)
0.01510 enhancer binding (GO:0035326)
0.01560 RNA polymerase II core promoter proximal region sequence-specific DNA binding (GO:0000978)
0.01650 identical protein binding (GO:0042802)
0.02380 core promoter proximal region sequence-specific DNA binding (GO:0000987)
0.02380 core promoter proximal region DNA binding (GO:0001159)
