# Supplementary material for: Functional networks inference from rule-based machine learning models
Source: BioData Min. 2016 Sep 5;9:28. doi: 10.1186/s13040-016-0106-4 (PMC5011349; doi:10.1186/s13040-016-0106-4)
Supplement: Supplementary file 4 — Enriched terms. Complete list of enriched terms for each dataset and network. (XZ 3041 kb) [file 13040_2016_106_MOESM4_ESM.xz › enriched_terms/pearson/CNS/SN_C3_cc.txt]

0.00000 cellular_component (GO:0005575)
0.00000 cell part (GO:0044464)
0.00000 cell (GO:0005623)
0.00000 organelle (GO:0043226)
0.00000 intracellular part (GO:0044424)
0.00000 intracellular (GO:0005622)
0.00000 membrane-bounded organelle (GO:0043227)
0.00000 extracellular region part (GO:0044421)
0.00000 extracellular region (GO:0005576)
0.00000 extracellular organelle (GO:0043230)
0.00000 extracellular vesicle (GO:1903561)
0.00000 extracellular exosome (GO:0070062)
0.00000 extracellular membrane-bounded organelle (GO:0065010)
0.00000 membrane-bounded vesicle (GO:0031988)
0.00000 vesicle (GO:0031982)
0.00000 intracellular organelle (GO:0043229)
0.00000 macromolecular complex (GO:0032991)
0.00000 cytoplasm (GO:0005737)
0.00000 intracellular membrane-bounded organelle (GO:0043231)
0.00000 nucleus (GO:0005634)
0.00000 membrane (GO:0016020)
0.00000 organelle part (GO:0044422)
0.00000 cytoplasmic part (GO:0044444)
0.00000 intracellular organelle part (GO:0044446)
0.00000 intracellular non-membrane-bounded organelle (GO:0043232)
0.00000 non-membrane-bounded organelle (GO:0043228)
0.00000 protein complex (GO:0043234)
0.00000 ribonucleoprotein complex (GO:0030529)
0.00000 intracellular organelle lumen (GO:0070013)
0.00000 organelle lumen (GO:0043233)
0.00000 nuclear part (GO:0044428)
0.00000 membrane-enclosed lumen (GO:0031974)
0.00000 nuclear lumen (GO:0031981)
0.00000 cytosol (GO:0005829)
0.00000 cytosolic part (GO:0044445)
0.00000 cytosolic ribosome (GO:0022626)
0.00000 focal adhesion (GO:0005925)
0.00000 cell-substrate adherens junction (GO:0005924)
0.00001 cell-substrate junction (GO:0030055)
0.00001 chromosome (GO:0005694)
0.00001 ribosomal subunit (GO:0044391)
0.00001 adherens junction (GO:0005912)
0.00002 anchoring junction (GO:0070161)
0.00005 cell junction (GO:0030054)
0.00006 ribosome (GO:0005840)
0.00008 neuron part (GO:0097458)
0.00010 extracellular space (GO:0005615)
0.00012 nucleoplasm (GO:0005654)
0.00012 cytosolic small ribosomal subunit (GO:0022627)
0.00016 chromosomal part (GO:0044427)
0.00093 small ribosomal subunit (GO:0015935)
0.00097 cell periphery (GO:0071944)
0.00109 nucleolus (GO:0005730)
0.00210 neuron projection (GO:0043005)
0.00215 nuclear chromosome (GO:0000228)
0.00274 nuclear chromosome part (GO:0044454)
0.00300 extracellular matrix (GO:0031012)
0.00394 plasma membrane (GO:0005886)
0.00441 extracellular matrix component (GO:0044420)
0.00580 chromatin (GO:0000785)
0.01530 nuclear chromatin (GO:0000790)
0.02010 proteinaceous extracellular matrix (GO:0005578)
0.02480 spliceosomal complex (GO:0005681)
0.02820 axon (GO:0030424)
0.03080 whole membrane (GO:0098805)
