# Supplementary material for: Functional networks inference from rule-based machine learning models
Source: BioData Min. 2016 Sep 5;9:28. doi: 10.1186/s13040-016-0106-4 (PMC5011349; doi:10.1186/s13040-016-0106-4)
Supplement: Supplementary file 4 — Enriched terms. Complete list of enriched terms for each dataset and network. (XZ 3041 kb) [file 13040_2016_106_MOESM4_ESM.xz › enriched_terms/pearson/CNS/SE_C3_bp.txt]

0.00000 biological_process (GO:0008150)
0.00000 biological regulation (GO:0065007)
0.00000 cellular process (GO:0009987)
0.00000 regulation of biological process (GO:0050789)
0.00000 regulation of cellular process (GO:0050794)
0.00000 regulation of metabolic process (GO:0019222)
0.00000 response to stimulus (GO:0050896)
0.00000 regulation of cellular metabolic process (GO:0031323)
0.00000 positive regulation of biological process (GO:0048518)
0.00000 regulation of macromolecule metabolic process (GO:0060255)
0.00000 single-organism process (GO:0044699)
0.00000 positive regulation of cellular process (GO:0048522)
0.00000 regulation of primary metabolic process (GO:0080090)
0.00000 single-organism cellular process (GO:0044763)
0.00000 cellular response to stimulus (GO:0051716)
0.00000 positive regulation of metabolic process (GO:0009893)
0.00000 metabolic process (GO:0008152)
0.00000 organic substance metabolic process (GO:0071704)
0.00000 positive regulation of macromolecule metabolic process (GO:0010604)
0.00000 positive regulation of cellular metabolic process (GO:0031325)
0.00000 primary metabolic process (GO:0044238)
0.00000 cellular metabolic process (GO:0044237)
0.00000 negative regulation of biological process (GO:0048519)
0.00000 response to stress (GO:0006950)
0.00000 single-multicellular organism process (GO:0044707)
0.00000 regulation of gene expression (GO:0010468)
0.00000 regulation of nitrogen compound metabolic process (GO:0051171)
0.00000 multicellular organismal process (GO:0032501)
0.00000 negative regulation of cellular process (GO:0048523)
0.00000 regulation of biosynthetic process (GO:0009889)
0.00000 regulation of nucleobase-containing compound metabolic process (GO:0019219)
0.00000 regulation of cellular biosynthetic process (GO:0031326)
0.00000 macromolecule metabolic process (GO:0043170)
0.00000 cellular macromolecule metabolic process (GO:0044260)
0.00000 single-organism developmental process (GO:0044767)
0.00000 regulation of protein metabolic process (GO:0051246)
0.00000 developmental process (GO:0032502)
0.00000 regulation of macromolecule biosynthetic process (GO:0010556)
0.00000 response to chemical (GO:0042221)
0.00000 regulation of cellular macromolecule biosynthetic process (GO:2000112)
0.00000 regulation of RNA metabolic process (GO:0051252)
0.00000 regulation of biological quality (GO:0065008)
0.00000 regulation of cellular protein metabolic process (GO:0032268)
0.00000 positive regulation of gene expression (GO:0010628)
0.00000 positive regulation of nitrogen compound metabolic process (GO:0051173)
0.00000 negative regulation of metabolic process (GO:0009892)
0.00000 positive regulation of nucleobase-containing compound metabolic process (GO:0045935)
0.00000 regulation of transcription, DNA-templated (GO:0006355)
0.00000 regulation of nucleic acid-templated transcription (GO:1903506)
0.00000 regulation of RNA biosynthetic process (GO:2001141)
0.00000 positive regulation of cellular biosynthetic process (GO:0031328)
0.00000 negative regulation of cellular metabolic process (GO:0031324)
0.00000 positive regulation of biosynthetic process (GO:0009891)
0.00000 organic cyclic compound metabolic process (GO:1901360)
0.00000 regulation of molecular function (GO:0065009)
0.00000 regulation of cell death (GO:0010941)
0.00000 positive regulation of RNA metabolic process (GO:0051254)
0.00000 regulation of apoptotic process (GO:0042981)
0.00000 positive regulation of macromolecule biosynthetic process (GO:0010557)
0.00000 regulation of programmed cell death (GO:0043067)
0.00000 negative regulation of macromolecule metabolic process (GO:0010605)
0.00000 cell differentiation (GO:0030154)
0.00000 anatomical structure development (GO:0048856)
0.00000 cellular nitrogen compound metabolic process (GO:0034641)
0.00000 positive regulation of RNA biosynthetic process (GO:1902680)
0.00000 heterocycle metabolic process (GO:0046483)
0.00000 positive regulation of nucleic acid-templated transcription (GO:1903508)
0.00000 positive regulation of transcription, DNA-templated (GO:0045893)
0.00000 cellular aromatic compound metabolic process (GO:0006725)
0.00000 single organism signaling (GO:0044700)
0.00000 signaling (GO:0023052)
0.00000 regulation of response to stimulus (GO:0048583)
0.00000 cell communication (GO:0007154)
0.00000 nitrogen compound metabolic process (GO:0006807)
0.00000 nucleobase-containing compound metabolic process (GO:0006139)
0.00000 signal transduction (GO:0007165)
0.00000 response to organic substance (GO:0010033)
0.00000 regulation of cell proliferation (GO:0042127)
0.00000 multicellular organismal development (GO:0007275)
0.00000 positive regulation of response to stimulus (GO:0048584)
0.00000 regulation of catalytic activity (GO:0050790)
0.00000 regulation of cellular component organization (GO:0051128)
0.00000 cellular response to stress (GO:0033554)
0.00000 cellular developmental process (GO:0048869)
0.00000 regulation of multicellular organismal process (GO:0051239)
0.00000 cellular response to chemical stimulus (GO:0070887)
0.00000 regulation of phosphorylation (GO:0042325)
0.00000 regulation of transcription from RNA polymerase II promoter (GO:0006357)
0.00000 nucleic acid metabolic process (GO:0090304)
0.00000 regulation of protein modification process (GO:0031399)
0.00000 positive regulation of protein metabolic process (GO:0051247)
0.00000 localization (GO:0051179)
0.00000 regulation of developmental process (GO:0050793)
0.00000 cellular component organization or biogenesis (GO:0071840)
0.00000 regulation of phosphate metabolic process (GO:0019220)
0.00000 regulation of protein phosphorylation (GO:0001932)
0.00000 regulation of phosphorus metabolic process (GO:0051174)
0.00000 regulation of localization (GO:0032879)
0.00000 positive regulation of transcription from RNA polymerase II promoter (GO:0045944)
0.00000 positive regulation of cell proliferation (GO:0008284)
0.00000 negative regulation of programmed cell death (GO:0043069)
0.00000 protein metabolic process (GO:0019538)
0.00000 regulation of transferase activity (GO:0051338)
0.00000 cellular component organization (GO:0016043)
0.00000 negative regulation of apoptotic process (GO:0043066)
0.00000 negative regulation of cell death (GO:0060548)
0.00000 system development (GO:0048731)
0.00000 negative regulation of nitrogen compound metabolic process (GO:0051172)
0.00000 organic cyclic compound biosynthetic process (GO:1901362)
0.00000 positive regulation of molecular function (GO:0044093)
0.00000 regulation of intracellular signal transduction (GO:1902531)
0.00000 negative regulation of protein metabolic process (GO:0051248)
0.00000 positive regulation of cellular protein metabolic process (GO:0032270)
0.00000 cellular biosynthetic process (GO:0044249)
0.00000 cellular nitrogen compound biosynthetic process (GO:0044271)
0.00000 intracellular signal transduction (GO:0035556)
0.00000 organic substance biosynthetic process (GO:1901576)
0.00000 negative regulation of biosynthetic process (GO:0009890)
0.00000 regulation of cell communication (GO:0010646)
0.00000 regulation of response to stress (GO:0080134)
0.00000 biosynthetic process (GO:0009058)
0.00000 cellular protein metabolic process (GO:0044267)
0.00000 single-organism metabolic process (GO:0044710)
0.00000 negative regulation of gene expression (GO:0010629)
0.00000 protein phosphorylation (GO:0006468)
0.00000 response to external stimulus (GO:0009605)
0.00000 positive regulation of cell death (GO:0010942)
0.00000 aromatic compound biosynthetic process (GO:0019438)
0.00000 response to oxygen-containing compound (GO:1901700)
0.00000 negative regulation of cellular biosynthetic process (GO:0031327)
0.00000 regulation of cellular response to stress (GO:0080135)
0.00000 regulation of signal transduction (GO:0009966)
0.00000 negative regulation of nucleobase-containing compound metabolic process (GO:0045934)
0.00000 positive regulation of signal transduction (GO:0009967)
0.00000 negative regulation of cellular macromolecule biosynthetic process (GO:2000113)
0.00000 negative regulation of macromolecule biosynthetic process (GO:0010558)
0.00000 regulation of kinase activity (GO:0043549)
0.00000 positive regulation of cell communication (GO:0010647)
0.00000 regulation of MAPK cascade (GO:0043408)
0.00000 phosphorylation (GO:0016310)
0.00000 nucleobase-containing compound biosynthetic process (GO:0034654)
0.00000 phosphorus metabolic process (GO:0006793)
0.00001 positive regulation of signaling (GO:0023056)
0.00001 phosphate-containing compound metabolic process (GO:0006796)
0.00001 immune system process (GO:0002376)
0.00001 positive regulation of cellular component organization (GO:0051130)
0.00001 positive regulation of multicellular organismal process (GO:0051240)
0.00001 positive regulation of apoptotic process (GO:0043065)
0.00001 regulation of catabolic process (GO:0009894)
0.00001 cellular response to DNA damage stimulus (GO:0006974)
0.00001 regulation of signaling (GO:0023051)
0.00001 heterocycle biosynthetic process (GO:0018130)
0.00001 positive regulation of developmental process (GO:0051094)
0.00001 regulation of cell adhesion (GO:0030155)
0.00001 regulation of protein catabolic process (GO:0042176)
0.00001 cellular protein modification process (GO:0006464)
0.00001 protein modification process (GO:0036211)
0.00001 regulation of locomotion (GO:0040012)
0.00002 cellular response to organic substance (GO:0071310)
0.00002 positive regulation of programmed cell death (GO:0043068)
0.00002 regulation of cell differentiation (GO:0045595)
0.00003 negative regulation of transcription, DNA-templated (GO:0045892)
0.00003 positive regulation of catalytic activity (GO:0043085)
0.00003 negative regulation of nucleic acid-templated transcription (GO:1903507)
0.00003 negative regulation of cellular protein metabolic process (GO:0032269)
0.00003 RNA metabolic process (GO:0016070)
0.00003 cell surface receptor signaling pathway (GO:0007166)
0.00004 macromolecule modification (GO:0043412)
0.00005 regulation of multicellular organismal development (GO:2000026)
0.00005 regulation of proteasomal ubiquitin-dependent protein catabolic process (GO:0032434)
0.00005 gene expression (GO:0010467)
0.00005 regulation of protein kinase activity (GO:0045859)
0.00005 negative regulation of RNA metabolic process (GO:0051253)
0.00005 regulation of proteolysis (GO:0030162)
0.00006 cell migration (GO:0016477)
0.00006 positive regulation of intracellular signal transduction (GO:1902533)
0.00006 localization of cell (GO:0051674)
0.00006 cell motility (GO:0048870)
0.00008 negative regulation of RNA biosynthetic process (GO:1902679)
0.00009 regulation of cellular protein catabolic process (GO:1903362)
0.00011 regulation of proteasomal protein catabolic process (GO:0061136)
0.00011 establishment of localization (GO:0051234)
0.00013 protein localization (GO:0008104)
0.00015 positive regulation of protein phosphorylation (GO:0001934)
0.00015 positive regulation of protein modification process (GO:0031401)
0.00017 macromolecular complex subunit organization (GO:0043933)
0.00021 response to other organism (GO:0051707)
0.00021 response to external biotic stimulus (GO:0043207)
0.00023 cell adhesion (GO:0007155)
0.00032 regulation of proteolysis involved in cellular protein catabolic process (GO:1903050)
0.00032 positive regulation of phosphorus metabolic process (GO:0010562)
0.00032 positive regulation of phosphate metabolic process (GO:0045937)
0.00033 response to abiotic stimulus (GO:0009628)
0.00034 movement of cell or subcellular component (GO:0006928)
0.00034 response to reactive oxygen species (GO:0000302)
0.00034 regulation of cellular catabolic process (GO:0031329)
0.00036 positive regulation of phosphorylation (GO:0042327)
0.00038 macromolecule localization (GO:0033036)
0.00038 homeostatic process (GO:0042592)
0.00038 regulation of transport (GO:0051049)
0.00042 biological adhesion (GO:0022610)
0.00044 positive regulation of cell adhesion (GO:0045785)
0.00054 response to oxidative stress (GO:0006979)
0.00056 positive regulation of transferase activity (GO:0051347)
0.00060 anatomical structure morphogenesis (GO:0009653)
0.00060 response to endogenous stimulus (GO:0009719)
0.00065 transcription, DNA-templated (GO:0006351)
0.00073 nucleic acid-templated transcription (GO:0097659)
0.00075 tissue development (GO:0009888)
0.00075 response to biotic stimulus (GO:0009607)
0.00078 organ development (GO:0048513)
0.00079 locomotion (GO:0040011)
0.00082 nervous system development (GO:0007399)
0.00086 defense response (GO:0006952)
0.00104 RNA biosynthetic process (GO:0032774)
0.00108 regulation of cellular localization (GO:0060341)
0.00165 regulation of cell motility (GO:2000145)
0.00165 transport (GO:0006810)
0.00178 regulation of hydrolase activity (GO:0051336)
0.00179 DNA metabolic process (GO:0006259)
0.00179 cellular macromolecule biosynthetic process (GO:0034645)
0.00182 enzyme linked receptor protein signaling pathway (GO:0007167)
0.00187 single-organism localization (GO:1902578)
0.00196 regulation of cellular component movement (GO:0051270)
0.00207 protein complex subunit organization (GO:0071822)
0.00228 cellular component biogenesis (GO:0044085)
0.00239 regulation of cell migration (GO:0030334)
0.00329 negative regulation of molecular function (GO:0044092)
0.00353 cell-substrate adhesion (GO:0031589)
0.00405 regulation of cytokine production (GO:0001817)
0.00463 positive regulation of kinase activity (GO:0033674)
0.00474 formation of primary germ layer (GO:0001704)
0.00474 response to wounding (GO:0009611)
0.00485 regulation of body fluid levels (GO:0050878)
0.00573 cell development (GO:0048468)
0.00574 positive regulation of transport (GO:0051050)
0.00586 cellular response to oxygen-containing compound (GO:1901701)
0.00605 macromolecule biosynthetic process (GO:0009059)
0.00618 negative regulation of multicellular organismal process (GO:0051241)
0.00700 regulation of protein serine/threonine kinase activity (GO:0071900)
0.00769 endodermal cell differentiation (GO:0035987)
0.00769 positive regulation of cell differentiation (GO:0045597)
0.00790 death (GO:0016265)
0.00790 cell death (GO:0008219)
0.00811 positive regulation of multi-organism process (GO:0043902)
0.00816 regulation of organelle organization (GO:0033043)
0.00864 gastrulation (GO:0007369)
0.00929 regulation of cellular component biogenesis (GO:0044087)
0.00934 positive regulation of protein kinase activity (GO:0045860)
0.00960 regulation of sequence-specific DNA binding transcription factor activity (GO:0051090)
0.01010 establishment of protein localization (GO:0045184)
0.01090 response to organic cyclic compound (GO:0014070)
0.01120 apoptotic process (GO:0006915)
0.01130 regulation of ERK1 and ERK2 cascade (GO:0070372)
0.01140 chemical homeostasis (GO:0048878)
0.01210 response to cytokine (GO:0034097)
0.01340 positive regulation of immune system process (GO:0002684)
0.01450 single organism cell adhesion (GO:0098602)
0.01490 negative regulation of cellular component organization (GO:0051129)
0.01510 positive regulation of viral life cycle (GO:1903902)
0.01520 negative regulation of phosphorylation (GO:0042326)
0.01540 endoderm development (GO:0007492)
0.01540 endoderm formation (GO:0001706)
0.01540 positive regulation of locomotion (GO:0040017)
0.01540 programmed cell death (GO:0012501)
0.01580 cellular protein localization (GO:0034613)
0.01590 positive regulation of MAPK cascade (GO:0043410)
0.01650 regulation of chemotaxis (GO:0050920)
0.01700 cellular macromolecule localization (GO:0070727)
0.01730 negative regulation of response to stimulus (GO:0048585)
0.01780 regulation of response to DNA damage stimulus (GO:2001020)
0.01810 regulation of DNA metabolic process (GO:0051052)
0.01990 regulation of immune system process (GO:0002682)
0.02110 cellular component assembly (GO:0022607)
0.02350 response to radiation (GO:0009314)
0.02370 negative regulation of protein modification process (GO:0031400)
0.02580 negative regulation of catabolic process (GO:0009895)
0.02760 posttranscriptional regulation of gene expression (GO:0010608)
0.02780 single-organism transport (GO:0044765)
0.02850 response to lipid (GO:0033993)
0.02980 head development (GO:0060322)
0.03260 response to oxygen levels (GO:0070482)
0.03340 transcription from RNA polymerase II promoter (GO:0006366)
0.03420 embryonic morphogenesis (GO:0048598)
0.03990 regulation of peptidase activity (GO:0052547)
0.04090 cellular response to oxidative stress (GO:0034599)
0.04120 regulation of mitotic cell cycle phase transition (GO:1901990)
0.04200 multi-organism process (GO:0051704)
0.04240 regulation of endopeptidase activity (GO:0052548)
0.04370 embryo development (GO:0009790)
0.04440 negative regulation of cell proliferation (GO:0008285)
0.04470 negative regulation of catalytic activity (GO:0043086)
0.04530 positive regulation of viral process (GO:0048524)
0.04760 positive regulation of fibroblast proliferation (GO:0048146)
0.04970 negative regulation of chromosome segregation (GO:0051985)
