# Supplementary material for: Functional networks inference from rule-based machine learning models
Source: BioData Min. 2016 Sep 5;9:28. doi: 10.1186/s13040-016-0106-4 (PMC5011349; doi:10.1186/s13040-016-0106-4)
Supplement: Supplementary file 4 — Enriched terms. Complete list of enriched terms for each dataset and network. (XZ 3041 kb) [file 13040_2016_106_MOESM4_ESM.xz › enriched_terms/pearson/CNS/SN_GO.txt]

GO:0016491
GO:0033157
GO:0007599
GO:0022627
GO:0051046
GO:0010564
GO:0051049
GO:0007596
GO:0001501
GO:0001503
GO:0044281
GO:0098771
GO:0032388
GO:0044853
GO:0098772
GO:0005783
GO:0051716
GO:0032434
GO:0043207
GO:0001666
GO:0051495
GO:0051047
GO:0018212
GO:0000166
GO:0044798
GO:0004713
GO:0030855
GO:0032386
GO:0030595
GO:0006281
GO:0060548
GO:0007178
GO:0045859
GO:0001067
GO:0071559
GO:0031975
GO:0048471
GO:0046483
GO:0042325
GO:0044212
GO:0042327
GO:0042326
GO:0009607
GO:0032559
GO:0009605
GO:0060089
GO:0019538
GO:0010638
GO:0010639
GO:0000982
GO:0009165
GO:0044428
GO:0044424
GO:0044425
GO:0044427
GO:0044420
GO:0044421
GO:0044422
GO:0009896
GO:0051130
GO:0009894
GO:0009895
GO:0009892
GO:0009893
GO:0009890
GO:0009891
GO:0043900
GO:0050671
GO:1901342
GO:0005488
GO:0071902
GO:0035556
GO:0051223
GO:0050789
GO:1901265
GO:0051341
GO:0016604
GO:0051347
GO:0051346
GO:0051345
GO:0071560
GO:0035821
GO:0000988
GO:1901363
GO:0005654
GO:0002687
GO:0002684
GO:0002685
GO:0002682
GO:0071840
GO:0030141
GO:0017076
GO:0022603
GO:0002688
GO:0018130
GO:0016787
GO:0070201
GO:0098602
GO:0006629
GO:1903649
GO:0019887
GO:0098609
GO:0070161
GO:0031253
GO:2000377
GO:0016788
GO:0043410
GO:0043412
GO:1903522
GO:0032956
GO:0016773
GO:0002520
GO:0016070
GO:0050714
GO:0071345
GO:0016772
GO:0031224
GO:0015075
GO:0005773
GO:0010557
GO:0010556
GO:0044767
GO:1901293
GO:0048869
GO:0032555
GO:0043393
GO:0000978
GO:0006753
GO:0097305
GO:0010558
GO:0032553
GO:0007492
GO:0051493
GO:0030888
GO:0051129
GO:0051128
GO:1903827
GO:0031490
GO:0042176
GO:0042177
GO:0009416
GO:1901990
GO:0044389
GO:0031226
GO:0014070
GO:1901681
GO:0043565
GO:0043566
GO:1901991
GO:0000122
GO:0030816
GO:0035987
GO:0030814
GO:0004714
GO:0060284
GO:0098797
GO:0005509
GO:0048514
GO:0008270
GO:0010632
GO:0043901
GO:0031647
GO:0008284
GO:0008285
GO:0050878
GO:0008283
GO:0006875
GO:0006874
GO:0071013
GO:0008324
GO:0006873
GO:0006974
GO:0022892
GO:0098542
GO:0005912
GO:0005911
GO:0015267
GO:0006979
GO:0047485
GO:0044464
GO:1902494
GO:0042611
GO:0043168
GO:0003674
GO:0018105
GO:0045926
GO:0060341
GO:1990267
GO:0097190
GO:0018108
GO:0042592
GO:0022407
GO:0050900
GO:0071944
GO:0022402
GO:0008219
GO:0007275
GO:0001883
GO:0022409
GO:0001726
GO:0070062
GO:2000116
GO:0033993
GO:2000112
GO:2000113
GO:0043065
GO:0043067
GO:0043066
GO:0070665
GO:0003730
GO:0043062
GO:0046822
GO:0001882
GO:0043069
GO:0043068
GO:0048598
GO:0006468
GO:0006469
GO:0000278
GO:0019216
GO:0019219
GO:0003924
GO:0045087
GO:0006461
GO:0006464
GO:0010959
GO:0044765
GO:0044763
GO:0090257
GO:0010951
GO:0019730
GO:0030100
GO:0005615
GO:0040011
GO:0051272
GO:0040013
GO:0051270
GO:0040017
GO:0048856
GO:0019693
GO:0005764
GO:0070013
GO:0006796
GO:2000021
GO:2000026
GO:0006793
GO:0019731
GO:0006140
GO:0023057
GO:0048520
GO:0048523
GO:0048522
GO:0004497
GO:0008104
GO:0034112
GO:0034110
GO:0032147
GO:0007160
GO:0007162
GO:0003013
GO:0007165
GO:0007166
GO:0007167
GO:0007169
GO:0016591
GO:0031347
GO:0044710
GO:0044711
GO:0045786
GO:0045787
GO:0045785
GO:0016023
GO:0016021
GO:0032101
GO:0070848
GO:0016740
GO:0007179
GO:0044093
GO:0044092
GO:0098644
GO:0033036
GO:0045669
GO:0098643
GO:0010634
GO:0006935
GO:0051051
GO:0051050
GO:0098588
GO:0098589
GO:1902554
GO:0016818
GO:1903708
GO:0010038
GO:2001141
GO:2001020
GO:0010035
GO:0051707
GO:0010033
GO:0051704
GO:0043234
GO:0044248
GO:0018209
GO:1901566
GO:0043232
GO:0009790
GO:0005829
GO:1900371
GO:0048468
GO:2001237
GO:1903533
GO:0001012
GO:0001159
GO:0016817
GO:0050821
GO:0045321
GO:0010629
GO:0006807
GO:0005924
GO:0005925
GO:0034708
GO:0044267
GO:0010646
GO:0044260
GO:0009897
GO:0001568
GO:0072562
GO:0070271
GO:0007188
GO:0044430
GO:0007049
GO:0006366
GO:0043408
GO:0007186
GO:0007187
GO:0009887
GO:0034613
GO:0050793
GO:0050792
GO:0050790
GO:0009889
GO:0009888
GO:0050795
GO:0050794
GO:0051239
GO:0051234
GO:0090407
GO:0051336
GO:0051174
GO:0035770
GO:0050896
GO:0030027
GO:0046390
GO:0051338
GO:0002694
GO:0002697
GO:0002696
GO:2000145
GO:0002690
GO:2000147
GO:2000146
GO:0046983
GO:0046982
GO:0010562
GO:0010563
GO:0032103
GO:0033043
GO:0009314
GO:0051649
GO:0019899
GO:0032549
GO:0043406
GO:0043405
GO:1903530
GO:0070887
GO:1903532
GO:0004857
GO:0022891
GO:0009259
GO:0044699
GO:0032880
GO:0001948
GO:0051248
GO:0051249
GO:0031090
GO:0044057
GO:0005583
GO:1902911
GO:0051240
GO:0051241
GO:0051246
GO:0051247
GO:0036094
GO:1903039
GO:0002020
GO:0031399
GO:0032403
GO:1903034
GO:1903037
GO:1901700
GO:1901701
GO:0033218
GO:0044822
GO:0071396
GO:0051271
GO:0044391
GO:0043270
GO:0040012
GO:0051427
GO:0000302
GO:0031625
GO:0030808
GO:1901135
GO:0042493
GO:0030802
GO:1902680
GO:0043228
GO:0002237
GO:0005515
GO:0048731
GO:0005102
GO:2001242
GO:0070372
GO:0008092
GO:0042802
GO:0016337
GO:0016887
GO:0043933
GO:0050864
GO:0050867
GO:0050863
GO:0034236
GO:0045202
GO:0098552
GO:0072521
GO:0072522
GO:0001525
GO:0051222
GO:0001649
GO:0071900
GO:0035326
GO:0043227
GO:0061695
GO:0022857
GO:0005215
GO:0098805
GO:0004674
GO:0004672
GO:0008134
GO:0043588
GO:0045931
GO:0045930
GO:0045935
GO:0045934
GO:0045937
GO:0045936
GO:0052548
GO:0061136
GO:0061135
GO:0061134
GO:0017111
GO:0016903
GO:0001047
GO:0055065
GO:0007267
GO:0042221
GO:0022008
GO:0070482
GO:0006996
GO:0009628
GO:0051928
GO:0003700
GO:0050678
GO:0051924
GO:0044237
GO:0034399
GO:0005681
GO:0006259
GO:0044403
GO:2001234
GO:2001235
GO:2001236
GO:0051348
GO:0019220
GO:0019221
GO:0019222
GO:2001233
GO:0019901
GO:0048585
GO:0048584
GO:0048583
GO:0031974
GO:0032844
GO:0048407
GO:0072359
GO:0072358
GO:0030054
GO:0060326
GO:0030500
GO:1901362
GO:0045981
GO:1901360
GO:0030055
GO:0003779
GO:0009968
GO:0009966
GO:0009967
GO:0048513
GO:0051817
GO:0055086
GO:0010720
GO:0048518
GO:0048519
GO:0046872
GO:0003712
GO:0002683
GO:0042127
GO:0031589
GO:0023023
GO:0042129
GO:0045184
GO:0019900
GO:0019903
GO:0051090
GO:0036477
GO:0043436
GO:0043434
GO:0055114
GO:0003008
GO:0044700
GO:0019902
GO:0071214
GO:1901564
GO:0044707
GO:0050731
GO:0050730
GO:0010243
GO:0003012
GO:0000165
GO:0002376
GO:0033554
GO:0019637
GO:0065010
GO:0055074
GO:0033673
GO:0098590
GO:0022607
GO:0033674
GO:0030801
GO:0023026
GO:0006928
GO:0043229
GO:0051674
GO:0000785
GO:0003676
GO:0003677
GO:0005622
GO:0042981
GO:0043226
GO:0097659
GO:0005856
GO:0090068
GO:0042623
GO:0043549
GO:0019838
GO:0090066
GO:1904035
GO:0023014
GO:0071219
GO:0071216
GO:0016477
GO:0005524
GO:0016301
GO:0034097
GO:0006811
GO:0006810
GO:0016363
GO:0031252
GO:0006952
GO:0012501
GO:0006950
GO:0050817
GO:0012505
GO:0006954
GO:0006955
GO:0034654
GO:1902533
GO:0030278
GO:1902531
GO:0048015
GO:0048017
GO:0031982
GO:1900180
GO:0046903
GO:0070374
GO:0044271
GO:0007420
GO:0043903
GO:0036293
GO:0080134
GO:0031401
GO:0031406
GO:0001775
GO:0044446
GO:0006355
GO:0044444
GO:0006357
GO:0006351
GO:0010608
GO:0003729
GO:0005938
GO:0007369
GO:0000323
GO:0032774
GO:0030155
GO:0030154
GO:0031012
GO:1902532
GO:0090575
GO:0042306
GO:0046777
GO:0019207
GO:0009719
GO:0006139
GO:0006959
GO:0001706
GO:0001704
GO:0005730
GO:0005634
GO:0005635
GO:0005739
GO:0043167
GO:0050865
GO:0032270
GO:0043005
GO:0033135
GO:0006508
GO:0003690
GO:0022626
GO:0042803
GO:1903508
GO:0032501
GO:0031330
GO:1903050
GO:0032970
GO:0006725
GO:2000351
GO:1903506
GO:1903507
GO:0032870
GO:1900182
GO:0019752
GO:0004866
GO:0030799
GO:0032879
GO:0050776
GO:0071363
GO:0050679
GO:0030554
GO:0051251
GO:0071407
GO:0051253
GO:0051252
GO:0050670
GO:0051254
GO:0001817
GO:0097159
GO:0003823
GO:0031400
GO:0048545
GO:0001819
GO:0080135
GO:0071222
GO:0015629
GO:0000975
GO:0022625
GO:0043269
GO:0051052
GO:0003682
GO:0045765
GO:0071704
GO:0071310
GO:0044445
GO:0048729
GO:0071702
GO:0000976
GO:0044291
GO:0000977
GO:0030336
GO:0030335
GO:0030334
GO:0030234
GO:0006915
GO:0034614
GO:1902679
GO:0009058
GO:0009059
GO:0009117
GO:0051171
GO:0051172
GO:0051173
GO:0034599
GO:0009056
GO:0051179
GO:1902578
GO:0051641
GO:0000075
GO:0051726
GO:0051480
GO:0045121
GO:0000790
GO:0032550
GO:0071495
GO:0004888
GO:1901652
GO:1902580
GO:0071417
GO:0007093
GO:0080090
GO:0046914
GO:0008022
GO:0030424
GO:0030414
GO:0001077
GO:0050920
GO:0050921
GO:0000502
GO:0034765
GO:0005198
GO:0034762
GO:0042995
GO:0010605
GO:0010604
GO:0042330
GO:0070727
GO:0009615
GO:0009617
GO:0003713
GO:0009611
GO:0018193
GO:0031988
GO:0044419
GO:0045834
GO:0048146
GO:0043281
GO:0005576
GO:0019725
GO:0005794
GO:0044877
GO:0043235
GO:0060255
GO:0031965
GO:0031967
GO:0030162
GO:1990234
GO:0043230
GO:0008144
GO:0030168
GO:0043231
GO:0048870
GO:0097367
GO:0043233
GO:0019904
GO:0007204
GO:0048878
GO:0006163
GO:0009411
GO:0005667
GO:0006164
GO:0019438
GO:0005126
GO:0005125
GO:1903651
GO:0032940
GO:0015630
GO:0032946
GO:0042742
GO:0032944
GO:0032496
GO:0060322
GO:1901576
GO:0007346
GO:0050708
GO:1903362
GO:2000379
GO:0005874
GO:0005507
GO:0052547
GO:0016043
GO:0065003
GO:0010810
GO:0050839
GO:0030198
GO:0065007
GO:1903829
GO:0000989
GO:0010811
GO:0000987
GO:0022803
GO:0065009
GO:0065008
GO:0043409
GO:0000981
GO:0016265
GO:0005737
GO:0043169
GO:0008015
GO:0008016
GO:0042060
GO:0009150
GO:1901987
GO:0036211
GO:0008150
GO:0005578
GO:0008152
GO:0042277
GO:0043254
GO:0043255
GO:1901988
GO:0005840
GO:0001944
GO:1901698
GO:1901699
GO:0005539
GO:0016462
GO:0030817
GO:0015934
GO:0015935
GO:0035639
GO:0016310
GO:0050801
GO:0023056
GO:0044249
GO:0034641
GO:0023052
GO:0010648
GO:0034645
GO:0023051
GO:0001664
GO:0010647
GO:0009653
GO:0043086
GO:0043085
GO:0007417
GO:1903706
GO:0072507
GO:1903561
GO:1903900
GO:0072503
GO:0031410
GO:0016829
GO:0019199
GO:0044454
GO:0044451
GO:0005518
GO:0022610
GO:0044459
GO:0001071
GO:0044238
GO:0060429
GO:0045597
GO:0045595
GO:0045892
GO:0045893
GO:0030003
GO:0055080
GO:0055082
GO:0001158
GO:0009986
GO:0008201
GO:0008202
GO:0051093
GO:0032269
GO:0032268
GO:0006082
GO:0051094
GO:0043177
GO:0009725
GO:0051098
GO:0005623
GO:0043170
GO:0010628
GO:0045944
GO:0003723
GO:0030097
GO:0045861
GO:0045860
GO:0097529
GO:0003684
GO:0036464
GO:0032502
GO:0038023
GO:0019932
GO:0031329
GO:0031328
GO:0031327
GO:0031326
GO:0031325
GO:0031324
GO:0031323
GO:1903047
GO:0090304
GO:0010948
GO:0044774
GO:0004872
GO:0004871
GO:0010942
GO:0010941
GO:0000228
GO:0016020
GO:0071822
GO:0098796
GO:0040008
GO:0070527
GO:0030529
GO:0097458
GO:0010467
GO:0010466
GO:0005694
GO:0010468
GO:0005178
GO:0009987
GO:0048660
GO:0034109
GO:1901575
GO:0042102
GO:0044325
GO:0007159
GO:0050870
GO:0005887
GO:0005886
GO:0007155
GO:0007154
GO:0060627
GO:0042770
GO:0048699
GO:1900542
GO:0032991
GO:1900544
GO:0007399
GO:0045778
GO:0003824
GO:0031981
GO:0070663
GO:0005575
GO:0044087
GO:0044085
GO:0001228
GO:0015031
GO:0001933
GO:0001932
GO:0001934
GO:0044089
