# Supplementary material for: Functional networks inference from rule-based machine learning models
Source: BioData Min. 2016 Sep 5;9:28. doi: 10.1186/s13040-016-0106-4 (PMC5011349; doi:10.1186/s13040-016-0106-4)
Supplement: Supplementary file 4 — Enriched terms. Complete list of enriched terms for each dataset and network. (XZ 3041 kb) [file 13040_2016_106_MOESM4_ESM.xz › enriched_terms/pearson/CNS/SE_C2_p.txt]

0.00000 Gonadotropin releasing hormone receptor pathway (P06664)
0.00000 CCKR signaling map (P06959)
0.00000 Integrin signalling pathway (P00034)
0.00000 Inflammation mediated by chemokine and cytokine signaling pathway (P00031)
0.00000 Angiogenesis (P00005)
0.00000 Heterotrimeric G-protein signaling pathway-Gq alpha and Go alpha mediated pathway (P00027)
0.00000 Endothelin signaling pathway (P00019)
0.00000 Parkinson disease (P00049)
0.00000 T cell activation (P00053)
0.00000 Heterotrimeric G-protein signaling pathway-Gi alpha and Gs alpha mediated pathway (P00026)
0.00000 FGF signaling pathway (P00021)
0.00000 VEGF signaling pathway (P00056)
0.00000 EGF receptor signaling pathway (P00018)
0.00001 Wnt signaling pathway (P00057)
0.00003 Ubiquitin proteasome pathway (P00060)
0.00005 B cell activation (P00010)
0.00006 Apoptosis signaling pathway (P00006)
0.00011 Angiotensin II-stimulated signaling through G proteins and beta-arrestin (P05911)
0.00012 Ras Pathway (P04393)
0.00037 PDGF signaling pathway (P00047)
0.00054 Muscarinic acetylcholine receptor 2 and 4 signaling pathway (P00043)
0.00084 Huntington disease (P00029)
0.00094 Metabotropic glutamate receptor group I pathway (P00041)
0.00174 p53 pathway (P00059)
0.00184 Heterotrimeric G-protein signaling pathway-rod outer segment phototransduction (P00028)
0.00208 Alzheimer disease-amyloid secretase pathway (P00003)
0.00337 5HT2 type receptor mediated signaling pathway (P04374)
0.00517 Hypoxia response via HIF activation (P00030)
0.00654 Enkephalin release (P05913)
0.00720 Histamine H1 receptor mediated signaling pathway (P04385)
0.00781 Oxytocin receptor mediated signaling pathway (P04391)
0.00801 Insulin/IGF pathway-protein kinase B signaling cascade (P00033)
0.01160 Transcription regulation by bZIP transcription factor (P00055)
0.01160 p53 pathway feedback loops 2 (P04398)
0.01290 Dopamine receptor mediated signaling pathway (P05912)
0.01420 Cell cycle (P00013)
0.02500 PI3 kinase pathway (P00048)
0.02850 Endogenous_cannabinoid_signaling (P05730)
0.03920 Alpha adrenergic receptor signaling pathway (P00002)
