# Supplementary material for: Functional networks inference from rule-based machine learning models
Source: BioData Min. 2016 Sep 5;9:28. doi: 10.1186/s13040-016-0106-4 (PMC5011349; doi:10.1186/s13040-016-0106-4)
Supplement: Supplementary file 4 — Enriched terms. Complete list of enriched terms for each dataset and network. (XZ 3041 kb) [file 13040_2016_106_MOESM4_ESM.xz › enriched_terms/pearson/CNS/SN_C2_p.txt]

0.00000 CCKR signaling map (P06959)
0.00000 Gonadotropin releasing hormone receptor pathway (P06664)
0.00000 Integrin signalling pathway (P00034)
0.00000 Inflammation mediated by chemokine and cytokine signaling pathway (P00031)
0.00000 Heterotrimeric G-protein signaling pathway-Gi alpha and Gs alpha mediated pathway (P00026)
0.00000 Angiogenesis (P00005)
0.00000 Heterotrimeric G-protein signaling pathway-Gq alpha and Go alpha mediated pathway (P00027)
0.00000 Interleukin signaling pathway (P00036)
0.00000 T cell activation (P00053)
0.00000 PDGF signaling pathway (P00047)
0.00000 FGF signaling pathway (P00021)
0.00000 Apoptosis signaling pathway (P00006)
0.00000 B cell activation (P00010)
0.00000 EGF receptor signaling pathway (P00018)
0.00000 Parkinson disease (P00049)
0.00000 Endothelin signaling pathway (P00019)
0.00000 Ras Pathway (P04393)
0.00000 Blood coagulation (P00011)
0.00001 p53 pathway (P00059)
0.00001 VEGF signaling pathway (P00056)
0.00001 Wnt signaling pathway (P00057)
0.00003 Alzheimer disease-amyloid secretase pathway (P00003)
0.00005 Muscarinic acetylcholine receptor 2 and 4 signaling pathway (P00043)
0.00011 TGF-beta signaling pathway (P00052)
0.00012 Transcription regulation by bZIP transcription factor (P00055)
0.00012 p53 pathway feedback loops 2 (P04398)
0.00026 Plasminogen activating cascade (P00050)
0.00028 Insulin/IGF pathway-protein kinase B signaling cascade (P00033)
0.00089 Angiotensin II-stimulated signaling through G proteins and beta-arrestin (P05911)
0.00093 Ubiquitin proteasome pathway (P00060)
0.00101 5HT2 type receptor mediated signaling pathway (P04374)
0.00142 PI3 kinase pathway (P00048)
0.00182 Huntington disease (P00029)
0.00251 Enkephalin release (P05913)
0.00261 Dopamine receptor mediated signaling pathway (P05912)
0.00550 Metabotropic glutamate receptor group III pathway (P00039)
0.00614 Alzheimer disease-presenilin pathway (P00004)
0.00729 Cell cycle (P00013)
0.00729 Axon guidance mediated by semaphorins (P00007)
0.00974 Hypoxia response via HIF activation (P00030)
0.01050 5HT1 type receptor mediated signaling pathway (P04373)
0.01100 Metabotropic glutamate receptor group II pathway (P00040)
0.01100 General transcription regulation (P00023)
0.01880 Glycolysis (P00024)
0.02260 Insulin/IGF pathway-mitogen activated protein kinase kinase/MAP kinase cascade (P00032)
0.02840 Thyrotropin-releasing hormone receptor signaling pathway (P04394)
0.02960 Nicotinic acetylcholine receptor signaling pathway (P00044)
0.03220 Fructose galactose metabolism (P02744)
0.03220 Heterotrimeric G-protein signaling pathway-rod outer segment phototransduction (P00028)
0.03220 FAS signaling pathway (P00020)
0.04030 Oxytocin receptor mediated signaling pathway (P04391)
0.04570 Metabotropic glutamate receptor group I pathway (P00041)
0.04570 Beta2 adrenergic receptor signaling pathway (P04378)
0.04570 Beta1 adrenergic receptor signaling pathway (P04377)
