# Supplementary material for: Functional networks inference from rule-based machine learning models
Source: BioData Min. 2016 Sep 5;9:28. doi: 10.1186/s13040-016-0106-4 (PMC5011349; doi:10.1186/s13040-016-0106-4)
Supplement: Supplementary file 5 — Enrichment Score. Complete list of Enrichment Score values for each dataset and network. (XZ 4 kb) [file 13040_2016_106_MOESM5_ESM.xz]

Archive with 5 entries (4 files):
- enriched_scores
- enriched_scores/es_go_cc.csv
- enriched_scores/es_go_p.csv
- enriched_scores/es_go_bp.csv
- enriched_scores/es_go_mf.csv
