# Supplementary material for: Functional networks inference from rule-based machine learning models
Source: BioData Min. 2016 Sep 5;9:28. doi: 10.1186/s13040-016-0106-4 (PMC5011349; doi:10.1186/s13040-016-0106-4)
Supplement: Supplementary file 5 — Enrichment Score. Complete list of Enrichment Score values for each dataset and network. (XZ 4 kb) [file 13040_2016_106_MOESM5_ESM.xz › enriched_scores/es_go_cc.csv]

Dataset	C1	C2	C3	C4	Pearson_SE(C1)	Pearson_SE(C2)	Pearson_SE(C3)	Pearson_SE(C4)	Pearson_SN(C1)	Pearson_SN(C2)	Pearson_SN(C3)	Pearson_SN(C4)	ARACNE_SE(C1)	ARACNE_SE(C2)	ARACNE_SE(C3)	ARACNE_SE(C4)	ARACNE_SN(C1)	ARACNE_SN(C2)	ARACNE_SN(C3)	ARACNE_SN(C4)	MIC_SE(C1)	MIC_SE(C2)	MIC_SE(C3)	MIC_SE(C4)	MIC_SN(C1)	MIC_SN(C2)	MIC_SN(C3)	MIC_SN(C4)
Leukemia	0.106888361	0.0587837838	0.1462585034	0.0597165992	0.1156661786	0.1042382589	0.103202847	0.0988310308	0.1398104265	0.0695006748	0.156996587	0.0919305414	0.056640625	0.0483870968	0.046460177	0.0393151554	0.0995260664	0.0459459459	0.1054421769	0.0596562184	0.090625	0.0718711276	0.0769230769	0.0714285714	0.1235154394	0.0560810811	0.1598639456	0.0637007078
LungH	0.0862470862	0.0401691332	0.0916230366	0.045631068	0.098615917	0.0677419355	0.0659685864	0.0584843493	0.1157407407	0.0502476999	0.1276041667	0.0623174294	0.0859977949	0.051425031	0.0496067756	0.045982575	0.1468531469	0.0535588443	0.164921466	0.0786407766	0.1666666667	0.0934306569	0.0910384068	0.0752118644	0.1445221445	0.059901339	0.167539267	0.0718446602
LungM	0.1428571429	0.0609357998	0	0.1174089068	0.0394736842	0.075	0	0.0336134454	0.0444444444	0.0590163934	0	0.0806451613	0.2727272727	0.0878122634	0.3645833333	0.1567567568	0.3846153846	0.1032608696	0.625	0.1983805668	0.2288135593	0.0958466454	0.2405063291	0.1552511416	0.2197802198	0.0903155604	0.3333333333	0.1376518218
CNS	0.0938123752	0.0272492366	0.0951417004	0.0276992651	0.0772486772	0.0529739777	0.0594059406	0.0456463368	0.1317365269	0.0302745834	0.1331967213	0.0370894677	0.0509490509	0.0279441118	0.0332309411	0.0247098465	0.1274900398	0.0295983087	0.1295546559	0.0322215941	0.0653089888	0.0383376289	0.0479422995	0.0346308725	0.119760479	0.0310077519	0.1232323232	0.0356133409
dlbcl	0.2089552239	0.0541494997	0.2089552239	0.0550401979	0.193236715	0.0836286322	0.0904684976	0.0709497207	0.175	0.0759270159	0.175	0.0755885998	0.1947368421	0.0847107438	0.0973971453	0.0563506261	0.2935323383	0.0765155974	0.2935323383	0.0791589363	0.2021052632	0.1087719298	0.1165234002	0.0880935994	0.3842364532	0.0735726898	0.3842364532	0.0760667904
GSE2191	0.0516853933	0.0206164098	0.0579196217	0.0241505195	0.0621266428	0.0416666667	0.0516545601	0.0428571429	0.0579710145	0.0231298187	0.0607866508	0.0270194202	0.0454545455	0.024684271	0.0322412897	0.0252635767	0.0786516854	0.0260308205	0.0803782506	0.0339792193	0.0482352941	0.0290627271	0.0382116928	0.0303888746	0.0741573034	0.0260254008	0.0803782506	0.0322761718
GSE3726	0.0314371257	0.028887819	0.0477099237	0.0376068376	0.0773606371	0.0630769231	0.0705645161	0.0577907827	0.0882740448	0.0434782609	0.0477285796	0.0325581395	0.0403817915	0.0290724504	0.0355756792	0.0289600702	0.0449101796	0.0290858726	0.0324427481	0.0418803419	0.0542879622	0.0432066632	0.0530582167	0.0400801603	0.0892857143	0.0390334572	0.1121673004	0.0588737201
Prostate	0.0639658849	0.0251748252	0.0667613636	0.0373298199	0.0393258427	0.0349907919	0.0403726708	0.0334821429	0.0456521739	0.0197812427	0.0384615385	0.0284215128	0.0260869565	0.0177810434	0.028659612	0.0227322404	0.0553780618	0.0228438228	0.0596590909	0.0294246816	0.0436681223	0.0405244338	0.0449775112	0.0452781371	0.0373443983	0.020979021	0.0421348315	0.0285463329
