# Supplementary material for: Functional networks inference from rule-based machine learning models
Source: BioData Min. 2016 Sep 5;9:28. doi: 10.1186/s13040-016-0106-4 (PMC5011349; doi:10.1186/s13040-016-0106-4)
Supplement: Supplementary file 5 — Enrichment Score. Complete list of Enrichment Score values for each dataset and network. (XZ 4 kb) [file 13040_2016_106_MOESM5_ESM.xz › enriched_scores/es_go_p.csv]

Dataset	C1	C2	C3	C4	Pearson_SE(C1)	Pearson_SE(C2)	Pearson_SE(C3)	Pearson_SE(C4)	Pearson_SN(C1)	Pearson_SN(C2)	Pearson_SN(C3)	Pearson_SN(C4)	ARACNE_SE(C1)	ARACNE_SE(C2)	ARACNE_SE(C3)	ARACNE_SE(C4)	ARACNE_SN(C1)	ARACNE_SN(C2)	ARACNE_SN(C3)	ARACNE_SN(C4)	MIC_SE(C1)	MIC_SE(C2)	MIC_SE(C3)	MIC_SE(C4)	MIC_SN(C1)	MIC_SN(C2)	MIC_SN(C3)	MIC_SN(C4)
Leukemia	0.0047505938	0.0128378378	0.0068027211	0.0151821862	0.0073206442	0.009163803	0.009489917	0.0159404888	0.0118483412	0.0141700405	0.0102389078	0.013278856	0.0068359375	0.0112201964	0.0103244838	0.010779962	0.0047393365	0.0094594595	0	0.0080889788	0.00625	0.0123915737	0.0128205128	0.0111607143	0.0047505938	0.0175675676	0.0068027211	0.0131445905
LungH	0.0046620047	0.0133897111	0.0052356021	0.0155339806	0.0069204152	0.0032258065	0.0031413613	0.0024711697	0.0023148148	0.0035385704	0	0.0019474197	0.0077177508	0.0024783147	0.0030248034	0.0053242982	0.0046620047	0.0028188865	0.002617801	0.0058252427	0.0052083333	0.0058394161	0.0056899004	0.0052966102	0.0046620047	0.0028188865	0.0052356021	0.0048543689
LungM	0	0.007616975	0	0.004048583	0	0.0392857143	0	0.0084033613	0	0.0131147541	0	0.0322580645	0.020979021	0.0113550341	0.0208333333	0.0081081081	0.021978022	0.0097826087	0.0416666667	0.012145749	0.0254237288	0.0063897764	0.0126582278	0.0136986301	0.021978022	0.0065288357	0.0208333333	0.012145749
CNS	0.003992016	0.0103359173	0.004048583	0.0096099491	0.0169312169	0.0181226766	0.021039604	0.0172612198	0.0159680639	0.0126730814	0.0081967213	0.0141562854	0.013986014	0.0110889332	0.0125663223	0.0110445526	0.0119521912	0.0117453606	0.0141700405	0.0124364047	0.0133426966	0.0128865979	0.0118795078	0.0126174497	0.0119760479	0.0124500822	0.0121212121	0.0132843414
dlbcl	0	0.014714538	0	0.0148423006	0.0096618357	0.0092133239	0.0105008078	0.0100558659	0.01	0.0094173043	0.01	0.0092936803	0.0157894737	0.0172176309	0.0167926113	0.0120751342	0.0149253731	0.0153031195	0.0149253731	0.0160791589	0.0168421053	0.0157894737	0.0181470869	0.0158293187	0.0098522167	0.0141259564	0.0098522167	0.0142238714
GSE2191	0.0179775281	0.0070803832	0.0189125296	0.0087054198	0.0023894863	0.0043290043	0.0024213075	0.0045714286	0.0022296544	0.0050010419	0.0023837902	0.0059104982	0.0077700078	0.0055491772	0.0067602704	0.0051720708	0.0033707865	0.0056226572	0.0023640662	0.0073013199	0.0052941176	0.005570356	0.0057317539	0.0054081895	0.002247191	0.0056214866	0.0011820331	0.0050519225
GSE3726	0.001497006	0.0028887819	0.0019083969	0.0008547009	0.0056882821	0.0038461538	0.0050403226	0.0029261156	0.0039525692	0.0056521739	0.0034502588	0.0055232558	0.0007342144	0.0032302723	0.0006468305	0.0026327337	0.001497006	0.0032317636	0	0	0.0015735641	0.0015616866	0.002210759	0.001002004	0.0029761905	0.001394052	0.0038022814	0.0017064846
Prostate	0.0106609808	0.0088578089	0.0056818182	0.0144927536	0	0.0018416206	0	0	0.0043478261	0.0060507331	0.0056980057	0.0069960647	0.0065217391	0.0049963262	0.0088183422	0.0056830601	0.0021299255	0.0051282051	0	0.0083443127	0.0029112082	0.0023837902	0.0044977511	0.0025873221	0.005186722	0.0055944056	0.0042134831	0.007465964
