# Supplementary material for: Functional networks inference from rule-based machine learning models
Source: BioData Min. 2016 Sep 5;9:28. doi: 10.1186/s13040-016-0106-4 (PMC5011349; doi:10.1186/s13040-016-0106-4)
Supplement: Supplementary file 5 — Enrichment Score. Complete list of Enrichment Score values for each dataset and network. (XZ 4 kb) [file 13040_2016_106_MOESM5_ESM.xz › enriched_scores/es_go_bp.csv]

Dataset	C1	C2	C3	C4	Pearson_SE(C1)	Pearson_SE(C2)	Pearson_SE(C3)	Pearson_SE(C4)	Pearson_SN(C1)	Pearson_SN(C2)	Pearson_SN(C3)	Pearson_SN(C4)	ARACNE_SE(C1)	ARACNE_SE(C2)	ARACNE_SE(C3)	ARACNE_SE(C4)	ARACNE_SN(C1)	ARACNE_SN(C2)	ARACNE_SN(C3)	ARACNE_SN(C4)	MIC_SE(C1)	MIC_SE(C2)	MIC_SE(C3)	MIC_SE(C4)	MIC_SN(C1)	MIC_SN(C2)	MIC_SN(C3)	MIC_SN(C4)
Leukemia	0.1330166271	0.2560810811	0.1496598639	0.3006072874	0.3762811127	0.332187858	0.334519573	0.3453772582	0.4241706161	0.2415654521	0.566552901	0.3186925434	0.158203125	0.1858345021	0.1755162242	0.1680405834	0.1161137441	0.1763513514	0.1326530612	0.1587462082	0.2109375	0.2044609665	0.1974358974	0.21875	0.2517814727	0.1952702703	0.2517006803	0.2093023255
LungH	0.1911421911	0.1613812544	0.167539267	0.1640776699	0.1107266436	0.1935483871	0.2167539267	0.2224052718	0.0902777778	0.2066525124	0.0989583333	0.2093476144	0.2127894157	0.1617100372	0.1675741077	0.1568247822	0.2214452214	0.1740662438	0.2356020942	0.181553398	0.2447916667	0.1897810219	0.1977240398	0.2266949153	0.2284382284	0.193093728	0.2356020942	0.210679611
LungM	0.0549450549	0.231773667	0	0.2874493927	0.0131578947	0.2714285714	0.0338983051	0.0588235294	0.0111111111	0.331147541	0	0.2177419354	0.9090909091	0.2657077971	0.7604166667	0.5027027027	0.7032967033	0.3076086957	0.5416666667	0.7530364372	0.5084745763	0.3466453674	0.5189873418	0.3744292237	0.5054945055	0.3199129489	0.5416666667	0.3360323886
CNS	0.2854291417	0.1639652337	0.2914979757	0.1786319954	0.1978835979	0.18633829	0.182549505	0.166858458	0.2235528942	0.1520769772	0.231557377	0.1602491506	0.1643356643	0.1503659348	0.1530298799	0.1475102958	0.1772908367	0.1559783885	0.1761133603	0.1523459581	0.2008426966	0.1643041237	0.1722528638	0.1632214765	0.1676646707	0.1501057082	0.1777777778	0.1630864895
dlbcl	0.1243781095	0.2572101236	0.1243781095	0.2566481137	0.1642512077	0.188518781	0.197092084	0.1927374302	0.165	0.1971748087	0.165	0.1914498141	0.1815789474	0.2754820937	0.2460117548	0.2245080501	0.1542288557	0.2560329606	0.1542288557	0.2585034013	0.1957894737	0.2412280702	0.212034384	0.2271163111	0.1921182266	0.2407298411	0.1921182266	0.2387136672
GSE2191	0.2438202247	0.0987088713	0.2541371158	0.098567818	0.1732377539	0.1525974026	0.200968523	0.1697142857	0.1560758083	0.1027297354	0.1728247914	0.1117365606	0.1118881119	0.0752009185	0.0894435777	0.0771832107	0.1123595506	0.0785089546	0.1158392435	0.0937938781	0.1123529412	0.098813272	0.0947649981	0.100180273	0.1573033708	0.0930668332	0.1371158392	0.0959865282
GSE3726	0.1002994012	0.1136254213	0.0877862595	0.1196581196	0.1069397042	0.1023076923	0.0977822581	0.0885149963	0.1040843215	0.0952173913	0.0971822887	0	0.1057268722	0.1065989848	0.1021992238	0.1009214568	0.1691616766	0.10710988	0.1679389313	0.117094017	0.1707317073	0.145757418	0.1798084009	0.1347695391	0.2291666667	0.1231412639	0.2319391635	0.1629692832
Prostate	0.263326226	0.1158508159	0.2755681818	0.1620553359	0.2162921348	0.1565377532	0.2111801242	0.171875	0.1239130435	0.0863393065	0.1310541311	0.0992566681	0.0891304348	0.0774430566	0.0992063492	0.0926775956	0.1352502662	0.0944055944	0.1420454545	0.099692578	0.1688500728	0.137067938	0.167916042	0.1461836999	0.1473029046	0.0983682984	0.1629213483	0.116820377
