# Supplementary material for: Functional networks inference from rule-based machine learning models
Source: BioData Min. 2016 Sep 5;9:28. doi: 10.1186/s13040-016-0106-4 (PMC5011349; doi:10.1186/s13040-016-0106-4)
Supplement: Supplementary file 5 — Enrichment Score. Complete list of Enrichment Score values for each dataset and network. (XZ 4 kb) [file 13040_2016_106_MOESM5_ESM.xz › enriched_scores/es_go_mf.csv]

Dataset	C1	C2	C3	C4	Pearson_SE(C1)	Pearson_SE(C2)	Pearson_SE(C3)	Pearson_SE(C4)	Pearson_SN(C1)	Pearson_SN(C2)	Pearson_SN(C3)	Pearson_SN(C4)	ARACNE_SE(C1)	ARACNE_SE(C2)	ARACNE_SE(C3)	ARACNE_SE(C4)	ARACNE_SN(C1)	ARACNE_SN(C2)	ARACNE_SN(C3)	ARACNE_SN(C4)	MIC_SE(C1)	MIC_SE(C2)	MIC_SE(C3)	MIC_SE(C4)	MIC_SN(C1)	MIC_SN(C2)	MIC_SN(C3)	MIC_SN(C4)
Leukemia	0.0356294537	0.0405405405	0.037414966	0.048582996	0.0380673499	0.049255441	0.0521945433	0.0531349628	0.0450236967	0.0492577598	0.0648464164	0.0459652707	0.0380859375	0.0455820477	0.040560472	0.0424857324	0.0639810427	0.0445945946	0.0510204082	0.0394337715	0.0546875	0.0421313507	0.041025641	0.0424107143	0.054631829	0.0527027027	0.0612244898	0.0485338726
LungH	0.0163170163	0.0415785765	0.0235602094	0.032038835	0.0259515571	0.0279569892	0.0261780105	0.0304777595	0.0300925926	0.0283085633	0.03125	0.0282375852	0.0308710033	0.0223048327	0.0235934664	0.0280735721	0.0326340326	0.0239605356	0.0340314136	0.027184466	0.0416666667	0.0350364964	0.0369843528	0.0349576271	0.0372960373	0.0267794221	0.0418848168	0.0339805825
LungM	0	0.0489662677	0	0.028340081	0.0394736842	0.0607142857	0.0508474576	0.025210084	0.0333333333	0.0524590164	0.08	0.0685483871	0.1258741259	0.0666161998	0.1458333333	0.0972972973	0.1538461538	0.0684782609	0.2083333333	0.1174089068	0.1016949153	0.0607028754	0.1518987342	0.0730593607	0.1208791209	0.0522306855	0.1041666667	0.0688259109
CNS	0.0678642715	0.0324171952	0.0688259109	0.0330695308	0.053968254	0.0473977695	0.0513613861	0.0429612582	0.0798403194	0.0337948838	0.0778688525	0.0379388448	0.0374625375	0.0328232424	0.0354649539	0.0327592662	0.0239043825	0.0333568241	0.024291498	0.0356133409	0.0554775281	0.0364046392	0.0415782775	0.0362416107	0.0319361277	0.035470989	0.0323232323	0.0367439231
dlbcl	0.0447761194	0.0506180106	0.0497512438	0.0513296228	0.0483091787	0.0503189227	0.0484652666	0.0458100559	0.045	0.0482636845	0.045	0.051425031	0.0578947368	0.0592286501	0.0579345088	0.0483005367	0.0646766169	0.0600353149	0.0646766169	0.0599876314	0.0652631579	0.0622807018	0.0639923591	0.0578114246	0.0837438424	0.0588581519	0.0837438424	0.0581323438
GSE2191	0.0505617978	0.022907122	0.0543735225	0.0263970795	0.0155316607	0.0227272727	0.0290556901	0.0262857143	0.0144927536	0.0218795582	0.0154946365	0.0216718266	0.026029526	0.0199004975	0.0239209568	0.0204893575	0.0202247191	0.0204081633	0.0200945626	0.0244313395	0.0335294118	0.0239767498	0.0298051204	0.0254957507	0.0224719101	0.0220695399	0.0212765957	0.025540275
GSE3726	0.0224550898	0.0245546461	0.0229007634	0.0213675214	0.0182025028	0.0184615385	0.0191532258	0.0182882224	0.023715415	0.0243478261	0.0258769408	0.0229651163	0.0227606461	0.0198431011	0.0252263907	0.0188679245	0.0194610778	0.0198522622	0.0267175573	0.0213675214	0.0291109363	0.0255075482	0.029476787	0.0240480962	0.0505952381	0.0255576208	0.0589353612	0.0349829352
Prostate	0.0415778252	0.0258741259	0.046875	0.0395256917	0.0084269663	0.0184162063	0.0093167702	0.015625	0.0163043478	0.0197812427	0.0242165242	0.0214254482	0.0217391304	0.0170462895	0.0238095238	0.0216393443	0.0244941427	0.0219114219	0.0269886364	0.023715415	0.0320232897	0.0333730632	0.0254872564	0.0336351876	0.0280082988	0.0221445221	0.0323033708	0.0254721124
